# Supplementary material for: (E)-N′-(2,4,5-Trifluorobenzyl­idene)isonicotinohydrazide monohydrate
Source: Acta Crystallogr Sect E Struct Rep Online. 2010 Feb 10;66(Pt 3):o579. doi: 10.1107/S1600536810004514 (PMC2983744; doi:10.1107/S1600536810004514)
Supplement: Supplementary file 2 [file e-66-0o579-Isup2.hkl]

# 
# h,k,l, Fc-squared, Fo-squared, sigma(Fo-squared) and status flag 
# 
data_I
_shelx_title ' itfbbm in P-1  (RT)' 
_shelx_refln_list_code          4 
_shelx_F_calc_maximum      168.15 
_exptl_crystal_F_000       304.00 
_reflns_d_resolution_high  0.6938 
 
loop_ 
 _symmetry_equiv_pos_as_xyz 
 'x, y, z' 
 '-x, -y, -z' 
 
_cell_length_a     4.9241 
_cell_length_b     6.3915 
_cell_length_c    21.3387 
_cell_angle_alpha  88.616 
_cell_angle_beta   86.556 
_cell_angle_gamma  76.056 
 
_shelx_F_squared_multiplier     1.000 
 
loop_ 
 _refln_index_h 
 _refln_index_k 
 _refln_index_l 
 _refln_F_squared_calc 
 _refln_F_squared_meas 
 _refln_F_squared_sigma 
 _refln_observed_status 
   1   0   0     1927.09     1965.16     19.79 o 
   2   0   0     1912.17     1903.77     19.99 o 
   3   0   0      969.47     1043.18      8.81 o 
   4   0   0        0.58        0.05      0.22 o 
   5   0   0        4.41        4.13      0.61 o 
   6   0   0       27.99       26.01      2.91 o 
  -6   1   0       19.62       18.61      1.65 o 
  -5   1   0       29.99       32.51      1.21 o 
  -4   1   0        1.07        1.41      0.30 o 
  -3   1   0      315.37      351.53      3.75 o 
  -2   1   0       77.57       92.94      1.02 o 
  -1   1   0       10.47        7.55      0.26 o 
   0   1   0     4369.90     4172.97     57.95 o 
   1   1   0      292.43      285.93      2.19 o 
   2   1   0        9.22        9.60      0.24 o 
   3   1   0       14.80       12.91      0.30 o 
   4   1   0        2.74        2.22      0.22 o 
   5   1   0       10.18       10.90      0.81 o 
   6   1   0       21.12       19.73      2.47 o 
   7   1   0        0.02        0.60      1.28 o 
  -6   2   0        2.10        0.69      0.78 o 
  -5   2   0        0.38       -0.35      0.44 o 
  -4   2   0        6.25        5.24      0.45 o 
  -3   2   0       80.49       86.20      1.45 o 
  -2   2   0      170.53      169.72      1.93 o 
  -1   2   0        1.78        0.83      0.09 o 
   0   2   0       99.69      104.55      1.34 o 
   1   2   0     3005.87     3071.09     25.76 o 
   2   2   0       13.21       14.43      0.23 o 
   3   2   0      336.29      326.09      2.81 o 
   4   2   0        2.42        2.82      0.29 o 
   5   2   0        0.02        0.33      0.38 o 
   6   2   0       26.06       27.12      2.61 o 
   7   2   0        0.01       -0.36      1.33 o 
  -5   3   0        0.04        0.28      0.73 o 
  -4   3   0       40.74       36.81      1.34 o 
  -3   3   0        7.16        7.37      0.43 o 
  -2   3   0       36.56       35.25      0.67 o 
  -1   3   0      279.46      297.29      2.66 o 
   0   3   0       28.04       27.16      0.69 o 
   1   3   0      578.43      619.00      5.29 o 
   2   3   0      154.28      162.12      1.47 o 
   3   3   0       16.60       17.68      0.42 o 
   4   3   0       18.03       18.66      0.57 o 
   5   3   0        0.06        0.07      0.35 o 
   6   3   0        0.06        1.42      1.17 o 
   7   3   0        0.42       -0.15      1.14 o 
  -5   4   0        0.86        0.89      0.76 o 
  -4   4   0        9.20       10.53      1.10 o 
  -3   4   0       12.22       11.75      0.71 o 
  -2   4   0       23.93       21.15      0.62 o 
  -1   4   0        0.53        0.65      0.16 o 
   0   4   0      101.59      104.48      1.21 o 
   1   4   0        7.05        6.36      0.20 o 
   2   4   0        1.57        1.42      0.13 o 
   3   4   0        8.51        8.05      0.39 o 
   4   4   0        9.85        9.63      0.56 o 
   5   4   0        3.57        3.60      0.49 o 
   6   4   0        0.13       -0.10      0.35 o 
  -4   5   0        0.00       -0.20      0.61 o 
  -3   5   0       32.59       30.73      1.21 o 
  -2   5   0        6.98        7.44      0.64 o 
  -1   5   0        2.06        1.84      0.26 o 
   0   5   0        0.27        0.82      0.19 o 
   1   5   0        0.82        0.64      0.11 o 
   2   5   0       84.32       85.93      1.15 o 
   3   5   0       15.04       15.03      0.58 o 
   4   5   0       16.80       16.57      0.77 o 
   5   5   0        0.21       -0.08      0.30 o 
   6   5   0        0.68        0.87      0.45 o 
  -4   6   0        0.31        1.49      0.76 o 
  -3   6   0        8.21        8.03      0.81 o 
  -2   6   0        0.81        0.78      0.40 o 
  -1   6   0        0.02        0.12      0.32 o 
   0   6   0        6.98        6.75      0.37 o 
   1   6   0       38.98       36.80      0.58 o 
   2   6   0        4.69        4.63      0.31 o 
   3   6   0       22.46       20.92      0.80 o 
   4   6   0       41.78       44.62      1.49 o 
   5   6   0        1.96        2.17      0.47 o 
   6   6   0        1.49        0.55      0.42 o 
  -3   7   0        0.02       -0.50      0.50 o 
  -2   7   0        0.82        0.58      0.57 o 
  -1   7   0        5.07        5.67      0.73 o 
   0   7   0        4.17        4.11      0.43 o 
   1   7   0        1.52        1.73      0.34 o 
   2   7   0        0.41        0.16      0.32 o 
   3   7   0        0.75        0.52      0.53 o 
   4   7   0        0.28       -0.02      0.32 o 
   5   7   0        0.88        0.90      0.43 o 
  -1   8   0        1.06        1.13      0.57 o 
   0   8   0        1.29        0.74      0.46 o 
   1   8   0        2.67        2.22      0.51 o 
   2   8   0        1.98        2.47      0.40 o 
   3   8   0        5.60        6.52      0.61 o 
   4   8   0        0.13       -0.08      0.36 o 
   1   9   0        3.55        2.97      1.07 o 
   2   9   0        0.00        0.18      0.76 o 
   3   9   0        1.87        1.58      0.49 o 
  -3  -9   1        0.00       -0.14      0.31 o 
  -2  -9   1        1.79        0.02      0.59 o 
  -4  -8   1        6.63        7.36      0.96 o 
  -3  -8   1        1.85        1.72      0.39 o 
  -2  -8   1        1.59        1.56      0.26 o 
  -1  -8   1        4.50        1.92      0.61 o 
   0  -8   1        1.30        1.24      0.56 o 
   1  -8   1        2.54        3.92      0.84 o 
  -5  -7   1        0.19        0.19      0.40 o 
  -4  -7   1       69.48       65.82      1.91 o 
  -3  -7   1       17.89       15.52      0.78 o 
  -2  -7   1        3.98        4.57      0.42 o 
  -1  -7   1      126.75      120.88      1.73 o 
   0  -7   1        0.00        0.02      0.22 o 
   1  -7   1        2.81        4.68      0.98 o 
   2  -7   1       11.21       13.62      1.86 o 
   3  -7   1        0.14       -0.73      0.84 o 
  -6  -6   1        1.40        1.03      0.47 o 
  -5  -6   1        0.01       -0.11      0.31 o 
  -4  -6   1      216.06      219.34      3.71 o 
  -3  -6   1       18.10       18.45      0.83 o 
  -2  -6   1        1.62        1.33      0.20 o 
  -1  -6   1       56.22       44.21      0.67 o 
   0  -6   1       21.26       18.96      0.53 o 
   1  -6   1       21.48       17.62      1.08 o 
   2  -6   1        8.67       10.52      0.99 o 
   3  -6   1        3.10        3.57      0.59 o 
   4  -6   1        0.17        0.64      1.13 o 
  -6  -5   1        0.04        0.31      0.41 o 
  -5  -5   1        0.06       -0.47      0.47 o 
  -4  -5   1       47.86       48.88      1.40 o 
  -3  -5   1        1.63        1.38      0.25 o 
  -2  -5   1       39.43       40.61      0.73 o 
  -1  -5   1        3.46        2.46      0.17 o 
   0  -5   1       60.16       57.87      0.88 o 
   1  -5   1        0.00       -0.12      0.12 o 
   2  -5   1       48.97       46.51      1.17 o 
   3  -5   1        0.68        0.86      0.47 o 
   4  -5   1        0.11        0.25      0.64 o 
  -6  -4   1        1.79        1.37      0.47 o 
  -5  -4   1       12.58       13.87      0.88 o 
  -4  -4   1       14.55       14.82      0.63 o 
  -3  -4   1       47.30       44.70      0.76 o 
  -2  -4   1       58.22       64.45      0.84 o 
  -1  -4   1       66.97       78.56      0.92 o 
   0  -4   1       10.73       10.15      0.35 o 
   1  -4   1        0.14        0.24      0.13 o 
   2  -4   1      394.36      365.59      4.44 o 
   3  -4   1        6.15        4.58      0.49 o 
   4  -4   1        0.51        1.43      0.69 o 
   5  -4   1        3.89        3.33      0.91 o 
  -7  -3   1        1.68        2.71      1.49 o 
  -6  -3   1        2.78        5.63      1.56 o 
  -5  -3   1        2.39        2.31      0.43 o 
  -4  -3   1       23.62       23.94      0.64 o 
  -3  -3   1       70.29       67.90      0.86 o 
  -2  -3   1        0.09        0.52      0.09 o 
  -1  -3   1      274.10      300.30      2.69 o 
   0  -3   1       83.57       80.56      1.06 o 
   1  -3   1       51.31       46.79      0.57 o 
   2  -3   1       34.68       31.81      0.63 o 
   3  -3   1        0.01        0.08      0.19 o 
   4  -3   1        1.46        1.18      0.47 o 
   5  -3   1        0.01        0.29      0.66 o 
  -7  -2   1        3.71        1.85      1.44 o 
  -6  -2   1        0.14       -1.05      1.05 o 
  -5  -2   1        0.14        0.15      0.30 o 
  -4  -2   1       83.84       90.71      1.68 o 
  -3  -2   1        0.12        0.16      0.15 o 
  -2  -2   1        4.44        3.51      0.16 o 
  -1  -2   1        0.48       -0.05      0.06 o 
   0  -2   1        9.98       11.04      0.30 o 
   1  -2   1       77.66       76.85      0.76 o 
   2  -2   1      116.63      110.12      1.36 o 
   3  -2   1       53.70       52.22      1.06 o 
   4  -2   1        0.78        0.32      0.22 o 
   5  -2   1        1.14        0.52      0.49 o 
   6  -2   1        0.78        0.80      0.76 o 
  -6  -1   1        1.92        4.53      1.50 o 
  -5  -1   1        0.47        0.54      0.41 o 
  -4  -1   1        3.70        4.16      0.26 o 
  -3  -1   1        0.73        1.20      0.14 o 
  -2  -1   1      708.86      749.11      6.03 o 
  -1  -1   1        8.55       10.44      0.19 o 
   0  -1   1        0.67        0.53      0.11 o 
   1  -1   1       64.87       79.69      0.81 o 
   2  -1   1       66.25       69.71      1.01 o 
   3  -1   1      189.00      185.16      2.17 o 
   4  -1   1       19.14       17.96      0.66 o 
   5  -1   1        2.43        1.90      0.79 o 
   6  -1   1        0.32        0.96      0.76 o 
  -6   0   1        6.66        6.60      0.99 o 
  -5   0   1        0.36        0.57      0.46 o 
  -4   0   1       12.12       12.62      0.60 o 
  -3   0   1        1.94        2.11      0.18 o 
  -2   0   1     1341.47     1389.27     11.71 o 
  -1   0   1        4.92        6.28      0.21 o 
   1   0   1       49.40       52.69      0.61 o 
   2   0   1        5.45        3.83      0.16 o 
   3   0   1       65.86       62.23      0.72 o 
   4   0   1        0.23        0.34      0.24 o 
   5   0   1        4.17        4.26      1.23 o 
   6   0   1        0.16       -0.53      0.60 o 
  -6   1   1        2.08        0.90      1.52 o 
  -5   1   1        1.08        1.08      0.44 o 
  -4   1   1        0.00       -0.23      0.23 o 
  -3   1   1        1.91        1.82      0.21 o 
  -2   1   1       31.49       33.07      0.44 o 
  -1   1   1      132.88      146.81      1.44 o 
   0   1   1      305.11      286.17      2.26 o 
   1   1   1      184.77      192.08      1.59 o 
   2   1   1       71.39       70.04      0.72 o 
   3   1   1       67.15       69.42      0.84 o 
   4   1   1       47.82       47.93      0.77 o 
   5   1   1        0.04        0.40      0.41 o 
   6   1   1       34.66       36.40      4.43 o 
   7   1   1        0.48        0.44      1.34 o 
  -6   2   1        1.20        0.38      0.77 o 
  -5   2   1        0.02        0.37      0.44 o 
  -4   2   1       10.76       11.12      0.59 o 
  -3   2   1        3.24        3.23      0.33 o 
  -2   2   1        1.72        1.59      0.16 o 
  -1   2   1     1854.11     1881.99     15.59 o 
   0   2   1      146.85      144.93      1.21 o 
   1   2   1      130.91      150.40      1.30 o 
   2   2   1      258.08      281.07      2.25 o 
   3   2   1      473.53      502.11      4.20 o 
   4   2   1       41.90       42.15      0.86 o 
   5   2   1      114.39      118.65      2.49 o 
   6   2   1      124.63      127.81      5.44 o 
   7   2   1        0.28       -1.08      1.14 o 
  -5   3   1        1.18        1.51      1.20 o 
  -4   3   1        1.35        0.46      0.45 o 
  -3   3   1      226.20      226.28      3.03 o 
  -2   3   1       86.90       85.40      1.02 o 
  -1   3   1      588.45      612.60      5.74 o 
   0   3   1     1093.20     1275.28     10.38 o 
   1   3   1        3.07        2.02      0.12 o 
   2   3   1        2.06        1.50      0.14 o 
   3   3   1      540.02      576.48      4.68 o 
   4   3   1       59.19       59.99      1.07 o 
   5   3   1       48.18       51.64      1.23 o 
   6   3   1      104.49      115.17      5.07 o 
   7   3   1        0.12       -0.48      1.31 o 
  -5   4   1        3.65        3.60      0.96 o 
  -4   4   1        6.31        7.35      1.76 o 
  -3   4   1      131.34      126.63      3.10 o 
  -2   4   1      109.17      105.00      1.78 o 
  -1   4   1      105.28       95.01      1.19 o 
   0   4   1      596.91      695.12      6.11 o 
   1   4   1      148.20      174.53      1.89 o 
   2   4   1       18.64       17.58      0.37 o 
   3   4   1      123.71      121.25      3.21 o 
   4   4   1       16.20       16.93      0.55 o 
   5   4   1        2.91        2.65      0.45 o 
   6   4   1       13.16       14.98      2.04 o 
  -4   5   1        3.84        2.41      0.81 o 
  -3   5   1        0.98        1.79      0.48 o 
  -2   5   1        7.65       10.04      0.73 o 
  -1   5   1        2.60        2.97      0.29 o 
   0   5   1      198.28      193.88      2.16 o 
   1   5   1        4.05        5.47      0.28 o 
   2   5   1        0.71        0.46      0.15 o 
   3   5   1       34.10       29.44      0.69 o 
   4   5   1       15.31       15.70      0.73 o 
   5   5   1        0.35       -0.19      0.30 o 
   6   5   1        1.85        1.08      0.45 o 
  -4   6   1        0.28       -0.57      0.69 o 
  -3   6   1        0.09        0.40      0.73 o 
  -2   6   1       16.68       17.59      1.01 o 
  -1   6   1        6.94        6.54      0.59 o 
   0   6   1        0.59        0.94      0.22 o 
   1   6   1       25.33       21.20      0.43 o 
   2   6   1        5.54        4.91      0.31 o 
   3   6   1       37.17       37.51      2.08 o 
   4   6   1       38.44       40.90      1.54 o 
   5   6   1        1.42        1.45      0.41 o 
   6   6   1        0.45        0.37      0.41 o 
  -3   7   1        0.29       -0.19      0.98 o 
  -2   7   1        4.18        3.68      0.74 o 
  -1   7   1        2.20        2.13      0.55 o 
   0   7   1       18.34       18.40      1.01 o 
   1   7   1       43.25       41.64      1.10 o 
   2   7   1        0.04       -0.06      0.31 o 
   3   7   1        4.00        4.23      0.72 o 
   4   7   1        4.83        4.11      0.52 o 
   5   7   1        0.12        0.34      0.39 o 
  -1   8   1        0.59       -0.32      0.66 o 
   0   8   1        0.15        0.09      0.39 o 
   1   8   1        2.41        2.50      0.42 o 
   2   8   1        5.07        4.85      0.59 o 
   3   8   1        0.20        0.21      0.29 o 
   4   8   1        5.87        6.11      0.63 o 
   1   9   1       14.74       17.49      1.87 o 
   2   9   1        0.51       -0.09      0.68 o 
   3   9   1        0.16        0.00      0.35 o 
  -2  -9   2        0.67        2.69      0.76 o 
  -4  -8   2        3.11        2.58      0.54 o 
  -3  -8   2        6.28        6.51      0.57 o 
  -2  -8   2        0.26       -0.28      0.55 o 
  -1  -8   2        1.64        1.06      0.53 o 
   0  -8   2        2.87        1.45      0.64 o 
   1  -8   2        0.03       -0.12      0.50 o 
  -5  -7   2        1.93        1.73      0.51 o 
  -4  -7   2       15.34       15.46      0.86 o 
  -3  -7   2        2.81        1.25      0.59 o 
  -2  -7   2        6.61        6.70      0.80 o 
  -1  -7   2        4.95        5.62      0.39 o 
   0  -7   2        0.36        0.25      0.19 o 
   1  -7   2        0.12       -0.11      0.37 o 
   2  -7   2        0.03        0.32      0.42 o 
   3  -7   2        2.13        4.67      1.55 o 
  -6  -6   2        1.75        0.61      0.57 o 
  -5  -6   2        0.15        0.21      0.36 o 
  -4  -6   2        1.59        1.35      0.55 o 
  -3  -6   2        0.36        0.10      0.43 o 
  -2  -6   2       53.16       54.66      1.73 o 
  -1  -6   2        5.25        4.51      0.26 o 
   0  -6   2        8.97        9.57      0.41 o 
   1  -6   2       45.57       45.71      1.63 o 
   2  -6   2        0.28        0.99      0.42 o 
   3  -6   2        6.61        8.42      1.07 o 
   4  -6   2        0.00        0.15      1.35 o 
  -6  -5   2        0.15        0.12      0.38 o 
  -5  -5   2        0.67        0.43      0.48 o 
  -4  -5   2        7.62        7.00      0.59 o 
  -3  -5   2        1.96        2.62      0.34 o 
  -2  -5   2       28.15       27.95      0.50 o 
  -1  -5   2        0.46        0.11      0.13 o 
   0  -5   2        0.12        0.05      0.14 o 
   1  -5   2       63.27       61.75      0.78 o 
   2  -5   2      119.25      113.79      2.39 o 
   3  -5   2       12.51       14.46      3.20 o 
   4  -5   2        1.69        2.48      1.01 o 
  -6  -4   2        1.36        1.13      0.43 o 
  -5  -4   2        1.01        0.63      0.40 o 
  -4  -4   2       45.50       46.68      1.25 o 
  -3  -4   2        9.18        9.97      0.36 o 
  -2  -4   2        6.75        6.45      0.26 o 
  -1  -4   2      726.66      792.13      6.86 o 
   0  -4   2        6.06        7.89      0.34 o 
   1  -4   2      212.32      205.25      1.76 o 
   2  -4   2      828.81      776.06      7.98 o 
   3  -4   2        3.61        3.41      0.53 o 
   4  -4   2       41.38       43.65      1.83 o 
   5  -4   2        5.87        6.68      1.06 o 
  -7  -3   2        3.80        4.49      1.81 o 
  -6  -3   2        4.86        4.70      1.52 o 
  -5  -3   2        0.01       -0.25      0.25 o 
  -4  -3   2       45.66       47.99      1.09 o 
  -3  -3   2       44.23       45.33      0.69 o 
  -2  -3   2       37.15       37.76      0.70 o 
  -1  -3   2       53.47       64.89      0.80 o 
   0  -3   2       11.26       13.14      0.35 o 
   1  -3   2        2.09        2.43      0.13 o 
   2  -3   2      106.22       93.41      1.04 o 
   3  -3   2        5.66        6.10      0.44 o 
   4  -3   2        9.87       11.20      0.84 o 
   5  -3   2        0.45        0.58      0.70 o 
  -7  -2   2        1.77        1.16      1.35 o 
  -6  -2   2        1.37        0.69      1.28 o 
  -5  -2   2        4.33        5.20      0.57 o 
  -4  -2   2        7.62        7.53      0.41 o 
  -3  -2   2        7.71        8.16      0.23 o 
  -2  -2   2       60.50       61.99      0.75 o 
  -1  -2   2      522.56      518.24      4.54 o 
   0  -2   2      385.13      401.64      4.33 o 
   1  -2   2      734.10      794.95      6.89 o 
   2  -2   2       24.27       24.09      0.47 o 
   3  -2   2        9.60       11.81      0.53 o 
   4  -2   2        5.52        5.20      0.44 o 
   5  -2   2       24.80       22.51      1.10 o 
   6  -2   2        0.64        0.36      0.80 o 
  -6  -1   2        2.31        1.97      1.28 o 
  -5  -1   2        0.41       -0.20      0.46 o 
  -4  -1   2        0.88        1.27      0.26 o 
  -3  -1   2       51.90       59.45      0.72 o 
  -2  -1   2      279.83      271.21      2.29 o 
  -1  -1   2      192.43      187.50      1.78 o 
   0  -1   2      306.50      300.36     10.70 o 
   1  -1   2       17.18       15.20      0.26 o 
   2  -1   2      362.69      391.69      3.72 o 
   3  -1   2        6.67        7.07      0.41 o 
   4  -1   2        3.41        3.79      0.38 o 
   5  -1   2        3.65        3.24      0.55 o 
   6  -1   2        0.19        1.00      0.77 o 
  -6   0   2        4.91        5.80      1.75 o 
  -5   0   2        1.77        1.09      0.69 o 
  -4   0   2        7.10        6.32      0.43 o 
  -3   0   2       86.67       90.87      1.11 o 
  -2   0   2       49.41       42.71      0.55 o 
  -1   0   2     2323.44     2293.83     21.34 o 
   1   0   2     1125.37     1090.81      8.30 o 
   2   0   2      871.51      927.69      7.89 o 
   3   0   2       15.67       14.99      0.39 o 
   4   0   2       14.98       15.26      0.60 o 
   5   0   2       13.58       13.99      1.13 o 
   6   0   2        1.52       -0.47      0.60 o 
  -6   1   2        4.82        4.09      0.91 o 
  -5   1   2        5.30        5.76      0.84 o 
  -4   1   2       18.43       19.63      0.68 o 
  -3   1   2       68.09       69.49      0.99 o 
  -2   1   2      210.57      216.81      1.85 o 
  -1   1   2      123.80      136.64      1.29 o 
   0   1   2        4.52        5.91      0.10 o 
   1   1   2        3.33        3.38      0.11 o 
   2   1   2      151.39      149.96      1.28 o 
   3   1   2       52.67       45.94      0.64 o 
   4   1   2        4.23        4.07      0.25 o 
   5   1   2        5.54        6.53      0.67 o 
   6   1   2        0.27        0.18      0.87 o 
   7   1   2        0.40       -0.99      1.07 o 
  -6   2   2        0.40        0.12      0.92 o 
  -5   2   2        1.30        1.82      0.53 o 
  -4   2   2        2.00        1.50      0.31 o 
  -3   2   2        7.32        6.53      0.43 o 
  -2   2   2       47.56       50.67      0.76 o 
  -1   2   2       21.73       18.12      0.30 o 
   0   2   2      951.34     1004.56      6.75 o 
   1   2   2       46.97       61.03      0.58 o 
   2   2   2      312.91      319.06      2.66 o 
   3   2   2      133.07      141.25      1.34 o 
   4   2   2        2.82        2.41      0.28 o 
   5   2   2        0.63        1.15      0.44 o 
   6   2   2       17.20       13.47      2.08 o 
   7   2   2        1.03       -0.31      1.17 o 
  -5   3   2        5.95        6.15      1.80 o 
  -4   3   2        1.08        1.64      0.58 o 
  -3   3   2      598.91      594.09      6.91 o 
  -2   3   2       85.27       84.15      1.06 o 
  -1   3   2       91.90       99.54      0.98 o 
   0   3   2      751.70      852.62      6.73 o 
   1   3   2        0.77        2.40      0.13 o 
   2   3   2      251.13      251.54      2.06 o 
   3   3   2      256.34      262.96      2.29 o 
   4   3   2       15.40       16.75      0.56 o 
   5   3   2       16.83       18.13      0.66 o 
   6   3   2       13.53       15.72      2.14 o 
   7   3   2        0.15        0.83      1.35 o 
  -5   4   2        6.70        8.30      1.21 o 
  -4   4   2        4.05        5.59      0.90 o 
  -3   4   2       86.46       82.18      1.92 o 
  -2   4   2      261.18      251.06      3.23 o 
  -1   4   2       50.93       48.01      0.76 o 
   0   4   2      131.46      146.04      1.51 o 
   1   4   2       38.11       44.74      0.65 o 
   2   4   2      102.77      102.98      1.18 o 
   3   4   2        1.10        1.64      0.24 o 
   4   4   2       11.14       11.53      0.47 o 
   5   4   2        1.17        1.16      0.37 o 
   6   4   2        1.30       -0.54      1.06 o 
  -4   5   2        0.13       -0.57      0.69 o 
  -3   5   2       15.47       15.68      1.37 o 
  -2   5   2       63.86       64.10      1.59 o 
  -1   5   2       24.90       21.97      0.71 o 
   0   5   2       46.98       47.94      0.71 o 
   1   5   2       35.16       34.24      0.55 o 
   2   5   2       14.96       16.27      0.47 o 
   3   5   2       30.82       29.43      0.76 o 
   4   5   2        1.55        1.81      0.35 o 
   5   5   2        2.37        2.35      0.57 o 
   6   5   2        4.80        3.81      0.62 o 
  -4   6   2        0.10       -0.24      0.92 o 
  -3   6   2        0.73        0.59      0.45 o 
  -2   6   2        0.79        0.67      0.38 o 
  -1   6   2        5.44        5.92      1.40 o 
   0   6   2        2.80        2.68      0.29 o 
   1   6   2        0.71        0.83      0.26 o 
   2   6   2        2.73        3.30      0.29 o 
   3   6   2      111.37      118.18      1.92 o 
   4   6   2        3.61        3.38      0.55 o 
   5   6   2        2.37        2.27      0.62 o 
   6   6   2        2.77        2.87      0.90 o 
  -3   7   2        1.18       -0.14      0.57 o 
  -2   7   2        3.71        2.51      0.64 o 
  -1   7   2       14.09       13.83      1.80 o 
   0   7   2        2.05        2.41      0.82 o 
   1   7   2       11.49        8.89      0.66 o 
   2   7   2        5.51        4.89      0.35 o 
   3   7   2        4.59        4.10      0.46 o 
   4   7   2       14.49       14.59      0.98 o 
   5   7   2        4.09        4.47      0.77 o 
  -1   8   2        3.02        3.91      0.71 o 
   0   8   2        2.41        1.63      0.56 o 
   1   8   2        1.49        2.72      0.49 o 
   2   8   2        5.91        6.17      0.82 o 
   3   8   2        1.21        0.80      0.33 o 
   4   8   2        3.92        4.39      0.56 o 
   1   9   2       17.24       23.62      1.92 o 
   2   9   2        4.59        4.55      1.05 o 
   3   9   2        0.31        0.15      0.43 o 
  -2  -9   3        5.19        5.81      0.91 o 
  -4  -8   3        1.52        1.72      0.49 o 
  -3  -8   3        2.05        3.45      1.59 o 
  -2  -8   3       10.15       11.03      1.07 o 
  -1  -8   3        1.33       -0.07      0.46 o 
   0  -8   3        0.05        0.02      0.41 o 
   1  -8   3       10.28       11.33      1.52 o 
  -5  -7   3        6.18        5.43      0.65 o 
  -4  -7   3        1.75        1.70      0.43 o 
  -3  -7   3        5.16        5.43      0.60 o 
  -2  -7   3       21.76       20.59      1.07 o 
  -1  -7   3        1.15        0.97      0.47 o 
   0  -7   3        2.23        2.72      0.31 o 
   1  -7   3        1.63        2.08      0.50 o 
   2  -7   3        0.17        0.60      0.68 o 
   3  -7   3        0.18        0.84      2.18 o 
  -6  -6   3        0.01       -0.45      0.45 o 
  -5  -6   3       12.84       14.06      0.96 o 
  -4  -6   3       21.49       18.47      1.05 o 
  -3  -6   3        0.30        0.00      0.23 o 
  -2  -6   3        6.54        6.08      0.41 o 
  -1  -6   3       36.19       34.99      0.61 o 
   0  -6   3       30.31       29.84      0.58 o 
   1  -6   3       29.98       32.54      0.88 o 
   2  -6   3        2.08        2.78      0.50 o 
   3  -6   3        7.82        7.91      1.02 o 
   4  -6   3        1.40        3.74      1.19 o 
  -6  -5   3        0.00        0.03      0.37 o 
  -5  -5   3        2.02        2.18      0.92 o 
  -4  -5   3       16.92       15.16      0.98 o 
  -3  -5   3        5.13        5.70      0.48 o 
  -2  -5   3        8.55        8.20      0.79 o 
  -1  -5   3       28.08       35.77      0.53 o 
   0  -5   3       34.30       32.20      0.60 o 
   1  -5   3      130.74      126.04      1.18 o 
   2  -5   3       33.94       33.24      0.90 o 
   3  -5   3        8.73        8.58      2.23 o 
   4  -5   3        0.48        0.74      0.68 o 
  -6  -4   3        6.39        5.72      0.69 o 
  -5  -4   3        1.50        1.18      0.40 o 
  -4  -4   3      149.63      144.03      2.61 o 
  -3  -4   3       23.87       21.96      0.90 o 
  -2  -4   3       18.81       20.80      0.32 o 
  -1  -4   3      566.57      638.22      6.01 o 
   0  -4   3      226.89      236.75      2.42 o 
   1  -4   3        0.01        0.02      0.09 o 
   2  -4   3      495.41      466.37      5.02 o 
   3  -4   3        2.39        2.40      0.47 o 
   4  -4   3        2.34        2.36      1.26 o 
   5  -4   3        2.95        3.40      0.91 o 
  -6  -3   3       24.29       26.40      2.50 o 
  -5  -3   3        3.99        4.52      0.54 o 
  -4  -3   3       78.84       79.00      1.48 o 
  -3  -3   3      134.35      138.38      1.55 o 
  -2  -3   3        0.17        0.34      0.10 o 
  -1  -3   3      106.27      115.28      1.26 o 
   0  -3   3      247.12      243.56      2.39 o 
   1  -3   3       41.79       42.59      0.52 o 
   2  -3   3       58.67       59.61      0.86 o 
   3  -3   3        0.62        0.28      0.25 o 
   4  -3   3        0.34        0.52      0.43 o 
   5  -3   3        0.22        0.94      0.74 o 
  -7  -2   3        9.24       10.17      2.08 o 
  -6  -2   3        6.71        5.30      1.60 o 
  -5  -2   3        0.09       -0.19      0.30 o 
  -4  -2   3        3.20        3.40      0.30 o 
  -3  -2   3       34.23       33.72      0.57 o 
  -2  -2   3       37.70       44.43      0.58 o 
  -1  -2   3        2.67        1.98      0.11 o 
   0  -2   3      286.75      282.02      3.64 o 
   1  -2   3       11.51       12.24      0.28 o 
   2  -2   3       42.06       42.80      0.71 o 
   3  -2   3       61.60       55.06      1.08 o 
   4  -2   3        4.22        3.55      0.39 o 
   5  -2   3        0.69        0.03      0.46 o 
   6  -2   3        1.76        2.83      1.71 o 
  -6  -1   3        1.06        2.41      1.35 o 
  -5  -1   3        1.82        1.44      0.44 o 
  -4  -1   3       12.79       12.40      0.38 o 
  -3  -1   3       56.99       57.09      0.65 o 
  -2  -1   3      410.33      431.43      3.54 o 
  -1  -1   3      145.27      155.18      1.80 o 
   0  -1   3       22.31       26.39      0.35 o 
   1  -1   3     1314.83     1313.24     10.10 o 
   2  -1   3      335.74      344.75      3.16 o 
   3  -1   3      166.94      158.53      2.19 o 
   4  -1   3        1.16        0.74      0.26 o 
   5  -1   3       26.84       26.88      1.11 o 
   6  -1   3        0.25        1.04      0.73 o 
  -6   0   3        0.47        1.18      1.29 o 
  -5   0   3        0.76        0.33      0.43 o 
  -4   0   3       15.02       15.96      0.59 o 
  -3   0   3        4.99        5.46      0.27 o 
  -2   0   3      242.00      257.22      2.19 o 
  -1   0   3      172.02      165.21      1.59 o 
   0   0   3       97.42       95.85      1.01 o 
   1   0   3      110.83      105.46      0.95 o 
   2   0   3      108.63      113.17      1.08 o 
   3   0   3       26.58       29.21      0.40 o 
   4   0   3        1.06        0.66      0.27 o 
   5   0   3       11.26       12.02      1.08 o 
   6   0   3        0.19        0.34      0.62 o 
  -6   1   3        0.21        0.64      0.74 o 
  -5   1   3        0.54        0.07      0.57 o 
  -4   1   3        0.01       -0.08      0.22 o 
  -3   1   3       16.13       15.90      0.56 o 
  -2   1   3       17.72       18.27      0.29 o 
  -1   1   3      297.23      284.50      2.53 o 
   0   1   3        7.79       10.91      0.16 o 
   1   1   3      568.72      564.00      3.89 o 
   2   1   3        0.43        0.46      0.09 o 
   3   1   3       25.62       27.34      0.44 o 
   4   1   3       11.41       10.64      0.36 o 
   5   1   3        0.47        0.58      0.56 o 
   6   1   3       17.50       17.71      1.38 o 
   7   1   3        0.01        0.30      1.41 o 
  -6   2   3        1.25        1.15      1.28 o 
  -5   2   3        0.36       -0.22      0.45 o 
  -4   2   3        2.17        2.45      0.41 o 
  -3   2   3       29.16       30.21      1.08 o 
  -2   2   3       68.29       70.18      0.97 o 
  -1   2   3       27.10       28.89      0.39 o 
   0   2   3      520.62      513.77      3.51 o 
   1   2   3       61.86       54.49      0.51 o 
   2   2   3       80.03       81.66      1.23 o 
   3   2   3      423.75      445.54      3.70 o 
   4   2   3       22.54       22.48      0.55 o 
   5   2   3       15.44       16.92      0.95 o 
   6   2   3        5.17        5.21      0.90 o 
   7   2   3        0.45        0.90      1.33 o 
  -5   3   3        0.21        0.51      1.11 o 
  -4   3   3        0.20       -0.48      0.52 o 
  -3   3   3      112.88      111.79      1.80 o 
  -2   3   3       24.52       23.60      0.48 o 
  -1   3   3        4.76        4.37      0.18 o 
   0   3   3        4.87        9.37      0.23 o 
   1   3   3      330.67      360.84      2.89 o 
   2   3   3       12.67       14.20      0.35 o 
   3   3   3        2.41        1.62      0.17 o 
   4   3   3       51.16       55.36      1.03 o 
   5   3   3        6.64        7.39      0.48 o 
   6   3   3        0.04       -0.32      1.08 o 
   7   3   3        3.60        3.10      1.62 o 
  -5   4   3        1.84        1.92      0.89 o 
  -4   4   3        1.80        1.84      0.68 o 
  -3   4   3      107.53      104.61      2.25 o 
  -2   4   3        2.96        2.70      0.35 o 
  -1   4   3        2.08        2.51      0.24 o 
   0   4   3       89.06       91.24      1.05 o 
   1   4   3       82.23       78.43      0.98 o 
   2   4   3      125.81      127.25      1.31 o 
   3   4   3       88.02       86.27      1.31 o 
   4   4   3       31.70       32.17      0.77 o 
   5   4   3        4.55        4.02      0.46 o 
   6   4   3        7.97        8.49      1.77 o 
  -4   5   3        2.42        2.51      0.85 o 
  -3   5   3       15.70       17.69      1.54 o 
  -2   5   3        1.15        0.37      0.32 o 
  -1   5   3        3.42        3.97      0.32 o 
   0   5   3       61.36       38.59      0.66 o 
   1   5   3       18.96       17.13      0.38 o 
   2   5   3        9.09        9.16      0.37 o 
   3   5   3      362.05      357.51      4.15 o 
   4   5   3        9.16        8.78      0.46 o 
   5   5   3        6.26        6.96      0.56 o 
   6   5   3        8.67        9.16      0.71 o 
  -4   6   3        0.68        0.79      1.03 o 
  -3   6   3        8.48       10.78      1.07 o 
  -2   6   3        4.58        2.89      0.56 o 
  -1   6   3        8.45        6.87      0.74 o 
   0   6   3      175.36      146.20      2.35 o 
   1   6   3       80.27       75.69      1.18 o 
   2   6   3       64.69       63.72      1.10 o 
   3   6   3      526.03      531.62      5.89 o 
   4   6   3        1.87        1.03      0.66 o 
   5   6   3        2.71        3.49      0.53 o 
   6   6   3        4.68        4.52      0.71 o 
  -3   7   3       12.79       14.93      1.30 o 
  -2   7   3       10.45       13.50      1.14 o 
  -1   7   3        0.05        0.04      0.42 o 
   0   7   3       38.59       31.80      1.29 o 
   1   7   3        5.81        7.94      0.65 o 
   2   7   3        7.73        7.95      0.53 o 
   3   7   3       20.07       18.00      0.77 o 
   4   7   3        0.64        0.93      0.37 o 
   5   7   3        0.22        0.04      0.37 o 
  -1   8   3        0.41        1.11      0.53 o 
   0   8   3        4.54        4.74      0.74 o 
   1   8   3        2.24        2.37      0.50 o 
   2   8   3        1.20        1.37      0.51 o 
   3   8   3        0.37        0.51      0.58 o 
   4   8   3        3.04        2.51      0.48 o 
   1   9   3        1.44        0.99      1.11 o 
   2   9   3        3.44        3.04      0.81 o 
   3   9   3        0.27        0.50      0.34 o 
  -2  -9   4        0.01        0.08      0.69 o 
  -4  -8   4        0.55        1.05      0.45 o 
  -3  -8   4        0.03        0.69      0.33 o 
  -2  -8   4        0.83        0.69      0.25 o 
  -1  -8   4        1.07        0.82      0.51 o 
   1  -8   4        0.51       -0.47      0.47 o 
  -5  -7   4        5.66        6.64      0.71 o 
  -4  -7   4        3.05        1.94      0.59 o 
  -3  -7   4        0.02       -0.22      0.46 o 
  -2  -7   4        0.15        0.45      0.28 o 
  -1  -7   4       14.23       14.39      1.11 o 
   0  -7   4        0.01        0.02      0.23 o 
   1  -7   4        0.64        0.06      0.40 o 
   2  -7   4        1.75        1.45      0.66 o 
   3  -7   4        3.72        4.53      2.51 o 
  -6  -6   4        0.48        0.58      0.45 o 
  -5  -6   4        2.24        2.53      0.49 o 
  -4  -6   4       13.02       12.88      0.81 o 
  -3  -6   4        0.72        0.24      0.26 o 
  -2  -6   4       12.20       12.80      0.69 o 
  -1  -6   4        0.25        0.60      0.18 o 
   0  -6   4        3.42        3.76      0.29 o 
   1  -6   4       13.91       12.79      0.62 o 
   2  -6   4        0.96        0.78      0.39 o 
   3  -6   4        0.20        1.45      0.64 o 
   4  -6   4        0.12        0.28      0.71 o 
  -6  -5   4        0.02       -0.35      0.35 o 
  -5  -5   4        0.00       -0.29      0.29 o 
  -4  -5   4        0.15        0.15      0.30 o 
  -3  -5   4        5.26        5.40      0.47 o 
  -2  -5   4        0.18        0.27      0.17 o 
  -1  -5   4        1.58        1.34      0.22 o 
   0  -5   4       39.74       37.50      0.65 o 
   1  -5   4       29.04       30.18      0.52 o 
   2  -5   4       38.72       37.16      0.95 o 
   3  -5   4        7.49        8.18      2.75 o 
   4  -5   4       11.95       16.22      1.41 o 
  -6  -4   4        0.73        0.28      1.08 o 
  -5  -4   4        9.27       10.18      0.76 o 
  -4  -4   4        5.55        5.68      0.54 o 
  -3  -4   4        9.70       12.12      0.51 o 
  -2  -4   4       32.75       32.11      0.47 o 
  -1  -4   4       74.66       72.97      1.01 o 
   0  -4   4      200.18      202.34      1.85 o 
   1  -4   4       65.65       57.90      0.70 o 
   2  -4   4       11.30        9.88      0.46 o 
   3  -4   4       12.43       12.06      0.83 o 
   4  -4   4        1.46        0.94      0.62 o 
   5  -4   4        0.01        0.43      0.84 o 
  -6  -3   4        0.53       -0.30      1.04 o 
  -5  -3   4        0.76        0.73      0.46 o 
  -4  -3   4       29.15       26.73      1.08 o 
  -3  -3   4       21.88       20.92      0.47 o 
  -2  -3   4      113.29      121.04      2.79 o 
  -1  -3   4        8.62        6.11      0.22 o 
   0  -3   4       48.48       48.13      0.57 o 
   1  -3   4       25.32       27.03      0.40 o 
   2  -3   4      120.26      117.61      1.75 o 
   3  -3   4        7.07        7.19      0.51 o 
   4  -3   4        0.60        0.46      0.43 o 
   5  -3   4        0.18        0.79      0.80 o 
  -6  -2   4        1.57        2.86      1.43 o 
  -5  -2   4        0.54       -0.03      0.37 o 
  -4  -2   4       52.16       51.07      0.95 o 
  -3  -2   4        0.38        0.37      0.13 o 
  -2  -2   4       70.93       74.46      0.93 o 
  -1  -2   4      763.00      840.52      7.24 o 
   0  -2   4      767.74      765.12      6.87 o 
   1  -2   4      128.37      122.38      1.09 o 
   2  -2   4      256.38      311.30      3.00 o 
   3  -2   4        0.02        0.11      0.20 o 
   4  -2   4       46.58       42.80      1.14 o 
   5  -2   4       73.29       61.49      1.77 o 
   6  -2   4        6.63       10.25      1.28 o 
  -6  -1   4        0.39        0.20      1.18 o 
  -5  -1   4        1.27        2.19      0.65 o 
  -4  -1   4      188.07      196.96      2.84 o 
  -3  -1   4      303.89      319.36      2.92 o 
  -2  -1   4      434.22      470.05      4.42 o 
  -1  -1   4    28274.49    24299.33    395.89 o 
   0  -1   4     3777.12     3873.23     33.25 o 
   1  -1   4     4059.86     4054.99     31.07 o 
   2  -1   4     2037.84     2241.30     22.03 o 
   3  -1   4        2.55        1.46      0.26 o 
   4  -1   4        0.77        1.36      0.33 o 
   5  -1   4       41.81       41.40      1.37 o 
   6  -1   4        0.13        1.03      0.85 o 
  -6   0   4        3.28        4.65      1.67 o 
  -5   0   4        1.68        1.86      0.49 o 
  -4   0   4       92.75       94.26      1.35 o 
  -3   0   4      256.74      276.60      3.25 o 
  -2   0   4        0.41       -0.06      0.08 o 
  -1   0   4    10956.77    10485.85    108.43 o 
   0   0   4      721.48      758.45      6.91 o 
   1   0   4      176.94      189.44      1.53 o 
   2   0   4      313.02      344.14      3.08 o 
   3   0   4        9.76       11.02      0.25 o 
   4   0   4        0.90        0.48      0.27 o 
   5   0   4       41.03       37.35      1.33 o 
   6   0   4        4.52        6.32      1.38 o 
  -6   1   4        1.62       -0.28      0.65 o 
  -5   1   4        0.81        1.47      1.05 o 
  -4   1   4       99.22      103.15      2.23 o 
  -3   1   4      110.47      101.56      1.19 o 
  -2   1   4       23.49       20.95      0.33 o 
  -1   1   4       72.99       74.54      0.75 o 
   0   1   4     2881.85     2863.18     20.99 o 
   1   1   4      892.43      889.23      6.38 o 
   2   1   4     1257.76     1310.60      8.93 o 
   3   1   4       55.86       47.77      0.58 o 
   4   1   4        3.92        3.37      0.23 o 
   5   1   4       60.18       62.78      1.76 o 
   6   1   4        1.95        1.99      0.70 o 
   7   1   4        0.01       -0.57      1.20 o 
  -6   2   4        0.04       -0.35      0.76 o 
  -5   2   4        4.85        4.17      0.63 o 
  -4   2   4        0.58        0.37      0.30 o 
  -3   2   4        3.37        4.84      0.38 o 
  -2   2   4       96.13       89.25      1.27 o 
  -1   2   4       34.65       34.24      0.46 o 
   0   2   4       12.04       13.54      0.22 o 
   1   2   4     1374.64     1439.24     10.90 o 
   2   2   4       15.05       17.14      0.32 o 
   3   2   4       26.44       27.35      0.45 o 
   4   2   4        1.30        1.68      0.21 o 
   5   2   4        8.29        9.66      0.80 o 
   6   2   4        1.17        1.04      0.62 o 
   7   2   4        0.60        1.74      1.56 o 
  -5   3   4        0.00       -0.29      0.68 o 
  -4   3   4        9.50       10.59      1.07 o 
  -3   3   4       57.06       52.44      1.21 o 
  -2   3   4       49.31       49.00      0.77 o 
  -1   3   4       38.58       42.21      0.63 o 
   0   3   4      118.34      130.56      1.18 o 
   1   3   4        0.25        0.12      0.07 o 
   2   3   4       31.50       34.27      0.48 o 
   3   3   4       75.26       72.76      0.83 o 
   4   3   4        3.50        3.49      0.33 o 
   5   3   4        1.04        0.80      0.26 o 
   6   3   4        0.74       -0.20      1.12 o 
   7   3   4        0.08       -0.43      1.32 o 
  -5   4   4        0.60        0.28      0.78 o 
  -4   4   4       16.34       15.13      0.99 o 
  -3   4   4        5.97        6.44      0.88 o 
  -2   4   4       16.91       16.52      0.64 o 
  -1   4   4       37.39       40.65      0.75 o 
   0   4   4        4.51        5.02      0.25 o 
   1   4   4       59.00       63.69      0.80 o 
   2   4   4       75.71       73.24      0.87 o 
   3   4   4       42.58       41.92      0.68 o 
   4   4   4        0.82        0.02      0.16 o 
   5   4   4        4.67        4.75      0.38 o 
   6   4   4        0.91        1.01      1.18 o 
  -4   5   4        0.01       -0.10      0.42 o 
  -3   5   4        5.76        6.46      1.28 o 
  -2   5   4        3.00        3.02      0.47 o 
  -1   5   4        0.08        0.18      0.20 o 
   0   5   4       55.74       55.26      0.89 o 
   1   5   4       47.15       45.87      0.69 o 
   2   5   4      164.03      164.19      1.93 o 
   3   5   4      122.48      123.85      1.62 o 
   4   5   4       12.72       14.39      0.52 o 
   5   5   4        5.62        6.65      0.63 o 
   6   5   4        5.61        5.82      0.65 o 
  -4   6   4        1.30        1.69      1.12 o 
  -3   6   4        0.10        0.23      0.50 o 
  -2   6   4        0.06       -0.31      0.31 o 
  -1   6   4       25.93       24.86      0.91 o 
   0   6   4        0.98        0.50      0.26 o 
   1   6   4       13.58       15.23      0.48 o 
   2   6   4        0.58        0.45      0.21 o 
   3   6   4       33.83       30.61      1.22 o 
   4   6   4        4.98        6.83      0.62 o 
   5   6   4        0.01       -0.16      0.31 o 
   6   6   4        1.24        1.02      0.62 o 
  -3   7   4        0.23       -0.29      0.59 o 
  -2   7   4        1.21        0.59      0.95 o 
  -1   7   4        2.62        2.89      0.82 o 
   0   7   4        5.65        4.94      0.66 o 
   1   7   4        0.84        0.81      0.37 o 
   2   7   4        0.04        0.08      0.19 o 
   3   7   4        4.14        4.13      0.64 o 
   4   7   4        6.12        6.38      0.60 o 
   5   7   4        0.05        0.03      0.37 o 
  -1   8   4        0.00        0.43      0.48 o 
   0   8   4        0.47        0.63      0.48 o 
   1   8   4        0.43        0.28      0.79 o 
   2   8   4        2.62        2.35      0.31 o 
   3   8   4       10.50       12.09      0.70 o 
   4   8   4        0.10       -0.39      0.46 o 
   1   9   4        0.02        0.04      0.43 o 
   2   9   4        3.96        3.22      1.15 o 
  -2  -9   5        3.76        3.40      0.79 o 
  -4  -8   5        0.40        0.36      0.43 o 
  -3  -8   5        0.67        0.66      0.34 o 
  -2  -8   5       31.62       30.86      1.79 o 
  -1  -8   5        0.55        0.29      0.36 o 
   0  -8   5        0.27        0.32      0.60 o 
   1  -8   5       22.72       25.44      1.29 o 
  -5  -7   5       35.37       36.21      1.80 o 
  -4  -7   5       16.23       16.11      0.88 o 
  -3  -7   5        0.08        0.18      0.27 o 
  -2  -7   5       29.56       26.43      1.97 o 
  -1  -7   5        7.07        7.23      0.85 o 
   0  -7   5        0.04       -0.21      0.24 o 
   1  -7   5        0.13        0.95      0.43 o 
   2  -7   5        0.14        0.37      1.17 o 
   3  -7   5        0.00        0.45      1.16 o 
  -6  -6   5        0.01        0.13      0.41 o 
  -5  -6   5       33.90       35.41      1.28 o 
  -4  -6   5        0.04       -0.24      0.24 o 
  -3  -6   5        0.00       -0.22      0.22 o 
  -2  -6   5       29.19       28.31      1.19 o 
  -1  -6   5        4.23        3.81      0.22 o 
   0  -6   5       15.21       14.76      0.49 o 
   1  -6   5       31.40       31.18      0.77 o 
   2  -6   5        9.08       10.62      1.03 o 
   3  -6   5        0.60        1.61      0.70 o 
   4  -6   5        2.00        3.97      2.44 o 
  -6  -5   5        0.68        0.22      0.38 o 
  -5  -5   5        8.78        8.81      0.72 o 
  -4  -5   5        3.28        2.29      0.41 o 
  -3  -5   5        5.58        6.75      0.52 o 
  -2  -5   5       23.81       24.77      1.69 o 
  -1  -5   5        0.03       -0.09      0.13 o 
   0  -5   5        4.57        5.37      0.19 o 
   1  -5   5      159.14      151.31      1.56 o 
   2  -5   5       40.88       37.39      1.25 o 
   3  -5   5        2.24        2.68      0.70 o 
   4  -5   5        8.64       11.33      1.25 o 
  -6  -4   5        0.11        0.60      0.53 o 
  -5  -4   5        5.90        5.12      0.59 o 
  -4  -4   5        0.37        0.53      0.30 o 
  -3  -4   5       29.58       31.87      0.94 o 
  -2  -4   5       47.03       57.37      0.71 o 
  -1  -4   5       66.14       71.82      0.90 o 
   0  -4   5       14.80       12.47      0.25 o 
   1  -4   5      324.26      302.68      2.62 o 
   2  -4   5        0.27        0.19      0.19 o 
   3  -4   5        0.15        0.51      0.40 o 
   4  -4   5        3.64        4.55      1.24 o 
   5  -4   5        0.00       -1.27      1.37 o 
  -6  -3   5        0.62        0.73      1.06 o 
  -5  -3   5       15.29       17.24      1.17 o 
  -4  -3   5        9.86        9.53      0.65 o 
  -3  -3   5        1.35        1.39      0.26 o 
  -2  -3   5      101.36      106.00      1.07 o 
  -1  -3   5       27.58       28.96      0.43 o 
   0  -3   5        4.12        5.18      0.18 o 
   1  -3   5        3.53        3.38      0.16 o 
   2  -3   5       23.16       22.84      0.63 o 
   3  -3   5       57.98       52.18      1.14 o 
   4  -3   5        4.61        3.91      0.59 o 
   5  -3   5        6.29        6.64      1.03 o 
  -6  -2   5        0.27       -0.26      1.00 o 
  -5  -2   5        4.97        5.00      1.06 o 
  -4  -2   5        1.20        1.39      0.29 o 
  -3  -2   5       35.95       37.90      0.75 o 
  -2  -2   5      244.02      246.05      2.61 o 
  -1  -2   5       17.11       19.39      0.28 o 
   0  -2   5       86.82       94.96      0.98 o 
   1  -2   5        3.38        5.31      0.16 o 
   2  -2   5       18.79       20.69      0.41 o 
   3  -2   5      116.67      110.82      1.75 o 
   4  -2   5        4.34        5.25      0.61 o 
   5  -2   5        0.64        1.45      0.56 o 
   6  -2   5        0.21        0.03      0.68 o 
  -6  -1   5        0.01        0.68      1.16 o 
  -5  -1   5        0.18       -0.80      0.80 o 
  -4  -1   5        3.51        3.46      0.32 o 
  -3  -1   5       38.05       35.80      0.55 o 
  -2  -1   5       46.50       43.99      0.58 o 
  -1  -1   5      719.48      737.67      8.72 o 
   0  -1   5       18.12       16.94      0.26 o 
   1  -1   5      286.06      290.92      2.35 o 
   2  -1   5       35.03       41.43      0.60 o 
   3  -1   5        5.23        5.34      0.40 o 
   4  -1   5        0.71        0.79      0.26 o 
   5  -1   5        2.32        3.03      0.57 o 
   6  -1   5        1.82        1.37      0.74 o 
  -6   0   5        1.40        2.46      1.44 o 
  -5   0   5        1.26        0.94      0.63 o 
  -4   0   5        0.96        1.02      0.26 o 
  -3   0   5       28.95       31.59      0.62 o 
  -2   0   5       33.62       41.08      0.54 o 
  -1   0   5     1806.04     1782.42     16.68 o 
   0   0   5      563.67      571.71      7.07 o 
   1   0   5      700.02      716.52      5.12 o 
   2   0   5      111.00      114.69      1.09 o 
   3   0   5       84.89       89.36      0.95 o 
   4   0   5      113.06      107.34      1.73 o 
   5   0   5       50.89       51.22      1.47 o 
   6   0   5        0.03       -0.04      0.62 o 
  -6   1   5        0.39       -0.85      1.29 o 
  -5   1   5        3.43        3.50      0.77 o 
  -4   1   5        0.03        0.04      0.35 o 
  -3   1   5        7.06        8.38      0.32 o 
  -2   1   5      302.57      297.52      2.52 o 
  -1   1   5        6.34        6.97      0.18 o 
   0   1   5      559.43      563.70      4.49 o 
   1   1   5      284.46      320.07      2.39 o 
   2   1   5      243.39      286.12      2.18 o 
   3   1   5        4.10        4.50      0.20 o 
   4   1   5      336.34      325.91      3.31 o 
   5   1   5      335.10      330.24      6.56 o 
   6   1   5        0.55        1.09      0.68 o 
  -6   2   5        1.08        0.57      0.82 o 
  -5   2   5        0.94        0.55      0.48 o 
  -4   2   5       67.29       73.58      1.90 o 
  -3   2   5       19.22       20.83      0.76 o 
  -2   2   5       18.90       22.78      0.45 o 
  -1   2   5     1327.66     1492.95     11.57 o 
   0   2   5      499.66      462.40      3.68 o 
   1   2   5       45.37       54.66      0.64 o 
   2   2   5     3270.92     3514.61     24.17 o 
   3   2   5      132.59      139.75      1.29 o 
   4   2   5      186.68      189.73      2.59 o 
   5   2   5      615.74      626.80     10.38 o 
   6   2   5        0.23        1.14      0.88 o 
   7   2   5        6.45        8.12      2.06 o 
  -5   3   5        6.40        8.24      1.09 o 
  -4   3   5      107.72      101.76      2.24 o 
  -3   3   5      141.85      141.80      2.17 o 
  -2   3   5        6.62        6.14      0.34 o 
  -1   3   5      661.18      768.39      7.19 o 
   0   3   5     1014.87     1160.37      9.91 o 
   1   3   5       94.61      100.58      1.12 o 
   2   3   5      198.81      228.23      2.17 o 
   3   3   5        0.64        0.55      0.13 o 
   4   3   5        0.13       -0.02      0.17 o 
   5   3   5       25.57       24.08      0.67 o 
   6   3   5        1.26        1.31      1.51 o 
   7   3   5        0.36        2.01      1.42 o 
  -5   4   5        0.27        0.14      0.80 o 
  -4   4   5        2.65        2.29      0.83 o 
  -3   4   5        0.61        1.36      0.49 o 
  -2   4   5       19.70       18.23      0.61 o 
  -1   4   5       26.86       24.98      0.58 o 
   0   4   5      120.85      110.34      1.39 o 
   1   4   5       18.76       24.30      0.51 o 
   2   4   5      104.53      106.63      1.09 o 
   3   4   5      112.99      118.14      1.49 o 
   4   4   5       10.04       10.15      0.45 o 
   5   4   5       11.11       10.80      0.57 o 
   6   4   5        2.13        2.15      1.29 o 
  -4   5   5        2.48        2.79      0.77 o 
  -3   5   5       18.73       19.77      1.71 o 
  -2   5   5        0.00       -0.09      0.28 o 
  -1   5   5       15.42       15.31      0.59 o 
   0   5   5       47.12       32.37      0.65 o 
   1   5   5       17.07       21.09      0.53 o 
   2   5   5       76.12       71.53      1.16 o 
   3   5   5       42.79       43.82      0.89 o 
   4   5   5        0.36        0.92      0.30 o 
   5   5   5        1.49        1.43      0.39 o 
   6   5   5        1.05        0.62      0.43 o 
  -3   6   5        2.67        1.04      0.54 o 
  -2   6   5        0.73        0.84      0.41 o 
  -1   6   5        8.62        7.73      0.63 o 
   0   6   5       19.78       18.92      0.72 o 
   1   6   5       38.27       33.65      0.74 o 
   2   6   5       36.44       37.95      0.83 o 
   3   6   5       11.42        9.65      0.97 o 
   4   6   5        4.60        5.35      0.47 o 
   5   6   5        1.34        1.63      0.44 o 
   6   6   5        0.19       -0.30      0.38 o 
  -3   7   5        3.10        3.12      1.22 o 
  -2   7   5        0.65        0.46      1.02 o 
  -1   7   5        1.91        1.29      0.47 o 
   0   7   5       21.05       20.09      1.62 o 
   1   7   5       37.61       38.54      1.47 o 
   2   7   5        0.10       -0.18      0.19 o 
   3   7   5       14.62       15.89      0.66 o 
   4   7   5        2.23        1.90      0.52 o 
   5   7   5        3.78        3.65      0.57 o 
  -1   8   5        0.05       -0.19      0.46 o 
   0   8   5        4.95        5.77      0.80 o 
   1   8   5        0.11        0.02      0.40 o 
   2   8   5        1.68        1.92      0.39 o 
   3   8   5        0.26       -0.01      0.29 o 
   4   8   5        1.10        1.05      0.38 o 
   1   9   5        0.30        0.46      0.54 o 
   2   9   5        1.45        1.94      1.09 o 
  -4  -8   6        0.18        0.10      0.37 o 
  -3  -8   6        0.56        0.52      0.31 o 
  -2  -8   6        0.12        0.19      0.32 o 
  -1  -8   6        5.63        7.05      0.78 o 
   0  -8   6        0.01        0.78      1.04 o 
   1  -8   6        0.00       -0.05      0.55 o 
  -5  -7   6        0.11        0.11      0.41 o 
  -4  -7   6        0.01        0.39      0.69 o 
  -3  -7   6        3.55        3.69      0.45 o 
  -2  -7   6       14.08       14.36      1.05 o 
  -1  -7   6        4.95        7.46      0.88 o 
   0  -7   6        3.37        3.25      0.40 o 
   1  -7   6        0.21        0.07      0.35 o 
   2  -7   6        0.46        1.35      0.66 o 
   3  -7   6        1.98        3.31      1.13 o 
  -6  -6   6        0.11        0.21      0.41 o 
  -5  -6   6        7.35        7.59      0.74 o 
  -4  -6   6        0.00        0.13      0.57 o 
  -3  -6   6        0.01        0.09      0.32 o 
  -2  -6   6        0.12        0.07      0.21 o 
  -1  -6   6        1.94        2.79      0.43 o 
   0  -6   6        3.43        3.32      0.28 o 
   1  -6   6       47.48       46.78      0.95 o 
   2  -6   6        1.30        1.61      0.76 o 
   3  -6   6        1.15        1.59      1.43 o 
  -6  -5   6        0.01       -0.13      0.37 o 
  -5  -5   6        5.61        4.29      0.58 o 
  -4  -5   6        0.42        0.09      0.26 o 
  -3  -5   6        0.10       -0.18      0.18 o 
  -2  -5   6       74.69       80.65      1.59 o 
  -1  -5   6       47.86       48.53      0.80 o 
   0  -5   6      183.91      185.74      1.72 o 
   1  -5   6      533.09      509.91      4.80 o 
   2  -5   6        5.38        4.40      0.67 o 
   3  -5   6       27.82       28.07      2.66 o 
   4  -5   6       30.48       35.91      1.79 o 
  -6  -4   6        0.80        1.52      0.83 o 
  -5  -4   6       18.81       17.06      0.87 o 
  -4  -4   6        0.46        0.66      0.30 o 
  -3  -4   6       12.79       13.98      0.63 o 
  -2  -4   6       84.40       90.63      1.19 o 
  -1  -4   6       10.38        8.81      0.34 o 
   0  -4   6        4.64        3.54      0.15 o 
   1  -4   6      448.83      410.70      3.45 o 
   2  -4   6        1.42        1.78      0.29 o 
   3  -4   6        0.44        0.30      0.41 o 
   4  -4   6        1.60        2.62      0.72 o 
   5  -4   6        0.37        1.38      0.84 o 
  -6  -3   6        0.19        1.68      1.13 o 
  -5  -3   6        3.52        2.88      0.48 o 
  -4  -3   6        6.39        6.29      0.54 o 
  -3  -3   6        6.48        5.44      0.37 o 
  -2  -3   6       80.74       83.56      0.97 o 
  -1  -3   6        4.96        5.61      0.19 o 
   0  -3   6       29.42       35.17      0.49 o 
   1  -3   6        7.09        7.81      0.32 o 
   2  -3   6       25.57       24.79      0.67 o 
   3  -3   6       18.73       17.03      0.78 o 
   4  -3   6       19.34       15.93      0.99 o 
   5  -3   6        0.30        0.36      0.95 o 
  -6  -2   6        0.01        1.28      1.15 o 
  -5  -2   6        3.29        4.33      0.66 o 
  -4  -2   6        1.69        1.13      0.30 o 
  -3  -2   6       34.66       34.42      0.49 o 
  -2  -2   6        5.53        4.66      0.17 o 
  -1  -2   6      222.75      233.14      2.95 o 
   0  -2   6      712.11      704.65      6.37 o 
   1  -2   6      600.78      632.79      4.90 o 
   2  -2   6        2.64        2.88      0.19 o 
   3  -2   6       20.90       17.84      0.63 o 
   4  -2   6       34.74       24.21      1.03 o 
   5  -2   6        0.17       -0.40      0.55 o 
   6  -2   6        0.04        1.47      0.79 o 
  -6  -1   6        0.01        1.35      1.35 o 
  -5  -1   6        0.32       -0.17      0.90 o 
  -4  -1   6       19.04       21.11      0.62 o 
  -3  -1   6       58.29       57.09      0.74 o 
  -2  -1   6      551.72      562.91      5.27 o 
  -1  -1   6       26.50       27.20      0.55 o 
   0  -1   6       12.63       12.65      0.23 o 
   1  -1   6      833.70      928.30      7.60 o 
   2  -1   6      330.73      354.43      3.19 o 
   3  -1   6       18.17       16.50      0.88 o 
   4  -1   6        2.23        1.44      0.31 o 
   5  -1   6        0.01       -0.12      0.42 o 
   6  -1   6        0.92       -0.54      0.65 o 
  -6   0   6        0.27        0.20      1.38 o 
  -5   0   6        1.55        1.15      1.05 o 
  -4   0   6        2.59        3.23      0.60 o 
  -3   0   6        0.25        0.52      0.16 o 
  -2   0   6      162.76      188.61      1.79 o 
  -1   0   6        0.08       -0.04      0.07 o 
   0   0   6      489.80      488.37      5.18 o 
   1   0   6      154.38      157.01      1.40 o 
   2   0   6      520.95      526.28      4.06 o 
   3   0   6       23.80       19.44      0.38 o 
   4   0   6       34.31       32.28      0.85 o 
   5   0   6        1.19        1.21      0.46 o 
   6   0   6        4.77        4.78      0.91 o 
  -6   1   6        0.28        0.70      1.30 o 
  -5   1   6        0.13       -0.31      0.57 o 
  -4   1   6       26.54       28.13      1.18 o 
  -3   1   6       65.44       70.83      0.99 o 
  -2   1   6       71.49       71.86      0.81 o 
  -1   1   6      545.09      573.38      4.76 o 
   0   1   6      101.09       93.97      0.81 o 
   1   1   6        9.90       11.29      0.20 o 
   2   1   6      219.53      247.02      2.15 o 
   3   1   6       73.70       69.21      0.76 o 
   4   1   6        0.07       -0.08      0.19 o 
   5   1   6        9.53        9.66      1.00 o 
   6   1   6        1.40        1.75      0.87 o 
  -6   2   6        0.72        0.90      1.52 o 
  -5   2   6        0.17       -0.10      0.63 o 
  -4   2   6      135.19      142.35      2.43 o 
  -3   2   6       51.57       59.66      1.07 o 
  -2   2   6      205.48      219.41      2.12 o 
  -1   2   6      578.37      647.77      5.11 o 
   0   2   6      228.63      224.17      1.89 o 
   1   2   6      149.80      148.65      1.24 o 
   2   2   6      425.80      457.09      3.27 o 
   3   2   6      375.11      374.02      3.14 o 
   4   2   6       14.40       16.23      0.44 o 
   5   2   6       79.33       75.42      2.30 o 
   6   2   6        0.02        0.17      0.60 o 
   7   2   6        0.30       -0.95      1.29 o 
  -5   3   6        3.21        3.60      1.11 o 
  -4   3   6       79.87       74.34      1.86 o 
  -3   3   6      101.07       97.37      1.67 o 
  -2   3   6      133.52      134.24      1.84 o 
  -1   3   6      259.29      283.64      2.86 o 
   0   3   6      173.78      195.64      1.99 o 
   1   3   6        5.57        6.83      0.19 o 
   2   3   6       66.11       71.33      0.76 o 
   3   3   6      138.24      134.47      1.29 o 
   4   3   6       14.67       14.83      0.60 o 
   5   3   6        1.62        0.76      0.28 o 
   6   3   6        0.06        0.78      0.56 o 
  -5   4   6        0.11        0.57      0.80 o 
  -4   4   6        4.42        4.28      0.65 o 
  -3   4   6        0.98        1.45      0.42 o 
  -2   4   6       22.53       22.55      0.61 o 
  -1   4   6      107.53      113.07      1.36 o 
   0   4   6       50.61       47.36      0.68 o 
   1   4   6       75.33       72.77      0.99 o 
   2   4   6       22.25       22.67      0.42 o 
   3   4   6        3.83        3.78      0.40 o 
   4   4   6        4.18        4.90      0.39 o 
   5   4   6       11.37       11.77      0.60 o 
   6   4   6        2.98        4.35      1.43 o 
  -4   5   6        0.58       -0.29      0.52 o 
  -3   5   6        3.03        3.06      0.55 o 
  -2   5   6        2.86        2.53      0.49 o 
  -1   5   6       57.25       51.24      1.22 o 
   0   5   6        0.00       -0.15      0.19 o 
   1   5   6       87.74       88.74      1.22 o 
   2   5   6      201.48      202.21      2.52 o 
   3   5   6       29.87       27.89      0.72 o 
   4   5   6       59.69       59.40      1.15 o 
   5   5   6       28.35       26.27      1.16 o 
   6   5   6        0.74        0.12      0.39 o 
  -3   6   6        0.71        0.81      0.55 o 
  -2   6   6        0.99        0.75      0.51 o 
  -1   6   6       17.74       19.26      1.01 o 
   0   6   6       18.50       14.73      1.18 o 
   1   6   6       23.73       22.11      0.90 o 
   2   6   6       77.91       77.90      1.30 o 
   3   6   6       18.96       16.52      0.74 o 
   4   6   6       21.68       22.60      0.90 o 
   5   6   6        1.63        1.34      0.40 o 
   6   6   6        2.36        1.46      0.49 o 
  -2   7   6        0.06       -0.16      0.40 o 
  -1   7   6        8.48        7.81      0.87 o 
   0   7   6        4.45        7.67      0.80 o 
   1   7   6        8.65        7.29      1.61 o 
   2   7   6        0.81        1.00      0.25 o 
   3   7   6        0.91        0.86      0.27 o 
   4   7   6        0.67        0.85      0.36 o 
   5   7   6        1.77        1.05      0.46 o 
  -1   8   6        0.05        0.53      0.54 o 
   0   8   6        5.56        8.88      1.11 o 
   1   8   6        0.88        1.34      0.54 o 
   2   8   6        0.18        0.01      0.44 o 
   3   8   6       14.25       15.14      0.81 o 
   4   8   6        0.52        0.56      0.36 o 
   1   9   6        3.69        3.67      0.77 o 
   2   9   6        0.97        0.18      0.96 o 
  -4  -8   7        0.01       -0.31      0.35 o 
  -3  -8   7       11.46       12.78      0.72 o 
  -2  -8   7        1.62        1.53      0.41 o 
  -1  -8   7        1.61        1.57      0.50 o 
   0  -8   7        7.01        7.62      1.13 o 
   1  -8   7        1.44        2.71      1.07 o 
  -5  -7   7        1.87        1.35      0.47 o 
  -4  -7   7        0.99        0.83      0.39 o 
  -3  -7   7        2.49        3.01      0.72 o 
  -2  -7   7        0.60        0.27      0.28 o 
  -1  -7   7        5.88        5.72      0.80 o 
   0  -7   7        3.15        4.18      0.63 o 
   1  -7   7        0.54        0.44      0.46 o 
   2  -7   7        1.24        0.74      1.11 o 
  -5  -6   7        5.54        4.26      0.60 o 
  -4  -6   7        0.20        0.11      0.45 o 
  -3  -6   7       13.96       12.35      0.91 o 
  -2  -6   7        2.60        3.19      0.36 o 
  -1  -6   7       20.77       21.51      1.16 o 
   0  -6   7       26.38       25.07      0.56 o 
   1  -6   7       28.30       28.80      0.82 o 
   2  -6   7       31.45       30.70      1.48 o 
   3  -6   7        0.58        1.18      0.71 o 
  -6  -5   7        0.21        0.71      0.47 o 
  -5  -5   7       22.97       20.96      0.99 o 
  -4  -5   7        0.47        0.19      0.27 o 
  -3  -5   7        0.18        0.10      0.23 o 
  -2  -5   7      142.42      155.21      3.52 o 
  -1  -5   7       20.36       22.83      0.53 o 
   0  -5   7        2.32        3.20      0.18 o 
   1  -5   7      160.17      154.07      2.13 o 
   2  -5   7       18.75       19.45      1.07 o 
   3  -5   7        4.96        5.66      1.49 o 
   4  -5   7        0.86        2.00      0.79 o 
  -6  -4   7        0.29        0.01      1.11 o 
  -5  -4   7       18.55       17.01      0.94 o 
  -4  -4   7        6.75        6.86      0.58 o 
  -3  -4   7        7.11        6.80      0.77 o 
  -2  -4   7        6.92        7.20      0.65 o 
  -1  -4   7        9.75       10.87      0.30 o 
   0  -4   7        3.47        3.42      0.16 o 
   1  -4   7        0.41        0.28      0.13 o 
   2  -4   7        3.32        3.60      0.34 o 
   3  -4   7       18.86       19.48      0.95 o 
   4  -4   7        1.00        1.01      0.64 o 
   5  -4   7        1.32        1.85      0.80 o 
  -6  -3   7        1.11        1.53      1.21 o 
  -5  -3   7        4.53        4.87      0.74 o 
  -4  -3   7        0.00       -0.05      0.24 o 
  -3  -3   7        0.13       -0.15      0.18 o 
  -2  -3   7       42.49       46.13      1.19 o 
  -1  -3   7      266.88      268.06      2.82 o 
   0  -3   7       43.05       43.68      0.56 o 
   1  -3   7        0.25        0.24      0.09 o 
   2  -3   7       18.23       16.50      0.56 o 
   3  -3   7       49.08       43.84      1.36 o 
   4  -3   7        0.54       -0.02      0.41 o 
   5  -3   7        3.74        6.03      0.97 o 
  -6  -2   7        0.76        1.90      1.32 o 
  -5  -2   7        1.78        1.53      0.51 o 
  -4  -2   7        4.22        5.11      0.52 o 
  -3  -2   7       13.81       16.53      0.68 o 
  -2  -2   7      237.45      247.59      3.36 o 
  -1  -2   7       22.21       26.74      0.74 o 
   0  -2   7      224.75      218.80      2.17 o 
   1  -2   7      142.53      141.09      1.26 o 
   2  -2   7       19.87       19.82      0.43 o 
   3  -2   7        5.58        7.04      0.45 o 
   4  -2   7       75.30       70.04      2.18 o 
   5  -2   7        0.00        0.01      0.61 o 
   6  -2   7        6.85        8.71      1.18 o 
  -6  -1   7        0.10       -0.39      1.08 o 
  -5  -1   7        0.12       -0.51      0.87 o 
  -4  -1   7        0.07       -0.14      0.21 o 
  -3  -1   7        3.01        3.93      0.24 o 
  -2  -1   7        0.12        0.49      0.16 o 
  -1  -1   7       49.09       45.96      0.58 o 
   0  -1   7      157.30      161.16      1.43 o 
   1  -1   7        9.92       11.57      0.25 o 
   2  -1   7        4.84        3.39      0.20 o 
   3  -1   7        7.85        8.52      0.45 o 
   4  -1   7        5.78        4.19      0.39 o 
   5  -1   7        3.77        3.71      0.59 o 
   6  -1   7        0.44        0.04      0.65 o 
  -6   0   7        0.05       -1.04      1.04 o 
  -5   0   7        2.30        2.24      1.15 o 
  -4   0   7        6.50        7.84      0.66 o 
  -3   0   7        0.46        0.53      0.14 o 
  -2   0   7        0.01        0.02      0.08 o 
  -1   0   7      436.67      431.48      3.79 o 
   0   0   7     1066.03     1035.54      7.91 o 
   1   0   7       30.27       34.73      0.39 o 
   2   0   7       10.75        9.71      0.24 o 
   3   0   7        3.10        2.69      0.20 o 
   4   0   7        9.92        9.09      0.54 o 
   5   0   7       40.50       36.02      1.24 o 
   6   0   7        0.37        0.03      0.65 o 
  -6   1   7        0.32        0.22      1.25 o 
  -5   1   7        1.97        1.29      0.66 o 
  -4   1   7       12.14       12.74      0.84 o 
  -3   1   7       13.81       15.90      0.50 o 
  -2   1   7       19.37       19.79      0.37 o 
  -1   1   7        0.11        0.13      0.06 o 
   0   1   7       11.64       11.21      0.22 o 
   1   1   7        0.01        0.06      0.07 o 
   2   1   7      549.76      587.87      4.58 o 
   3   1   7        4.88        4.10      0.22 o 
   4   1   7       11.40       11.74      0.46 o 
   5   1   7        6.84        6.47      0.89 o 
   6   1   7        0.00       -0.16      0.63 o 
  -6   2   7        0.01       -1.00      1.32 o 
  -5   2   7        0.30        0.04      0.66 o 
  -4   2   7       12.95       14.19      0.66 o 
  -3   2   7        0.06        0.03      0.16 o 
  -2   2   7       19.92       18.80      0.41 o 
  -1   2   7       92.17      102.85      1.00 o 
   0   2   7        7.10        7.54      0.20 o 
   1   2   7      362.13      347.56      2.92 o 
   2   2   7       15.12       23.74      0.40 o 
   3   2   7      305.66      307.70      2.54 o 
   4   2   7       91.77       87.38      1.08 o 
   5   2   7        0.19        0.66      0.58 o 
   6   2   7       18.33       17.85      1.28 o 
  -5   3   7        0.12        0.45      0.72 o 
  -4   3   7       67.36       66.67      1.77 o 
  -3   3   7        0.08        0.28      0.24 o 
  -2   3   7        3.66        3.67      0.30 o 
  -1   3   7        3.90        5.01      0.26 o 
   0   3   7       17.14       17.53      0.34 o 
   1   3   7      327.70      308.94      2.78 o 
   2   3   7       51.57       50.02      0.60 o 
   3   3   7       88.85       94.85      1.05 o 
   4   3   7        1.92        1.49      0.34 o 
   5   3   7        4.83        4.57      0.59 o 
   6   3   7        1.43        1.08      0.64 o 
  -5   4   7        0.01       -0.51      0.73 o 
  -4   4   7       12.53       12.98      0.94 o 
  -3   4   7        2.32        3.31      0.61 o 
  -2   4   7        0.40        0.31      0.30 o 
  -1   4   7       20.39       29.92      0.58 o 
   0   4   7        0.17       -0.08      0.10 o 
   1   4   7        1.75        0.41      0.19 o 
   2   4   7      223.26      202.94      1.87 o 
   3   4   7        0.00        0.31      0.17 o 
   4   4   7        2.49        2.85      0.29 o 
   5   4   7       46.57       40.66      2.09 o 
   6   4   7        0.06        0.14      1.12 o 
  -4   5   7       13.32       14.81      1.25 o 
  -3   5   7        9.84        7.58      1.87 o 
  -2   5   7        0.61        0.10      0.40 o 
  -1   5   7      242.78      202.85      3.48 o 
   0   5   7       57.17       50.98      1.15 o 
   1   5   7       36.92       35.79      0.76 o 
   2   5   7     1724.98     1694.94     17.21 o 
   3   5   7       54.80       51.77      1.02 o 
   4   5   7       33.08       35.02      1.45 o 
   5   5   7       22.62       21.83      1.57 o 
   6   5   7        0.47       -0.03      0.37 o 
  -3   6   7        8.97       11.06      1.09 o 
  -2   6   7        0.13        0.25      0.41 o 
  -1   6   7       35.37       28.82      1.23 o 
   0   6   7       25.37       22.04      1.07 o 
   1   6   7        1.31        1.13      0.33 o 
   2   6   7       80.49       77.64      1.32 o 
   3   6   7        1.89        0.89      0.28 o 
   4   6   7        0.02        0.00      0.24 o 
   5   6   7        0.23       -0.06      0.33 o 
   6   6   7        0.30        1.18      0.45 o 
  -2   7   7        4.55        5.51      1.57 o 
  -1   7   7       14.89       12.71      1.07 o 
   0   7   7       27.86       32.85      1.40 o 
   1   7   7        0.16        0.70      0.43 o 
   2   7   7        6.70        6.88      0.47 o 
   3   7   7       38.07       38.49      1.01 o 
   4   7   7        0.00       -0.28      0.28 o 
   5   7   7       12.02       12.31      0.91 o 
  -1   8   7        3.12        3.56      0.72 o 
   0   8   7        0.10       -0.08      0.97 o 
   1   8   7        0.39        0.48      0.48 o 
   2   8   7        0.86        1.57      0.54 o 
   3   8   7        2.23        2.76      0.47 o 
   4   8   7        1.94        2.31      0.85 o 
   2   9   7        0.24        0.61      0.99 o 
  -4  -8   8        0.09        0.10      0.38 o 
  -3  -8   8        0.04        0.24      0.38 o 
  -2  -8   8        0.10        0.04      0.21 o 
  -1  -8   8        1.72        2.87      1.27 o 
   0  -8   8        1.02        3.00      0.85 o 
   1  -8   8        0.01        0.52      0.78 o 
  -5  -7   8        1.20        0.90      0.48 o 
  -4  -7   8        0.52        0.77      0.43 o 
  -3  -7   8        0.56        0.07      0.28 o 
  -2  -7   8        3.14        2.82      0.37 o 
  -1  -7   8        0.32        0.20      0.17 o 
   0  -7   8        1.15        0.73      0.94 o 
   1  -7   8        2.08        2.19      0.57 o 
   2  -7   8        0.97        1.15      0.68 o 
  -5  -6   8        1.78        1.91      0.48 o 
  -4  -6   8        1.64        1.52      0.50 o 
  -3  -6   8        0.70        0.47      0.27 o 
  -2  -6   8        1.22        1.24      0.28 o 
  -1  -6   8        0.04       -0.07      0.37 o 
   0  -6   8       54.03       56.75      1.03 o 
   1  -6   8       23.49       22.96      0.74 o 
   2  -6   8        3.87        5.90      0.85 o 
   3  -6   8        9.34       13.34      2.49 o 
  -6  -5   8        0.57        0.67      0.44 o 
  -5  -5   8        0.16        0.56      0.38 o 
  -4  -5   8        1.37        1.97      0.72 o 
  -3  -5   8        0.31        0.92      0.28 o 
  -2  -5   8        4.52        3.75      0.59 o 
  -1  -5   8        0.06        0.01      0.24 o 
   0  -5   8       13.19       14.00      0.35 o 
   1  -5   8        2.70        2.94      0.35 o 
   2  -5   8        0.04        0.34      0.39 o 
   3  -5   8        2.58        5.07      1.40 o 
   4  -5   8        3.09        4.66      0.92 o 
  -6  -4   8        0.22        0.29      0.57 o 
  -5  -4   8        7.79        6.45      0.79 o 
  -4  -4   8        0.10        0.25      0.27 o 
  -3  -4   8        0.00        0.04      0.21 o 
  -2  -4   8        8.39        8.69      0.49 o 
  -1  -4   8        3.90        3.50      0.23 o 
   0  -4   8       69.00       69.52      0.80 o 
   1  -4   8      195.20      193.37      1.93 o 
   2  -4   8       25.38       22.36      1.20 o 
   3  -4   8        3.05        2.77      0.55 o 
   4  -4   8        1.67        2.89      0.73 o 
   5  -4   8        1.87        2.26      0.78 o 
  -6  -3   8        0.07        0.10      1.04 o 
  -5  -3   8        4.82        5.64      0.60 o 
  -4  -3   8        8.49        7.97      0.63 o 
  -3  -3   8       22.86       22.94      1.07 o 
  -2  -3   8       65.21       78.44      1.72 o 
  -1  -3   8       84.23       77.37      1.22 o 
   0  -3   8        0.11       -0.05      0.09 o 
   1  -3   8       16.68       22.92      0.42 o 
   2  -3   8        0.57        0.03      0.14 o 
   3  -3   8       48.83       39.10      1.10 o 
   4  -3   8       64.09       49.21      1.85 o 
   5  -3   8        2.29        4.13      0.91 o 
  -6  -2   8        0.03       -1.03      1.03 o 
  -5  -2   8        6.68        7.20      0.83 o 
  -4  -2   8       44.75       45.80      1.51 o 
  -3  -2   8       71.41       74.09      2.31 o 
  -2  -2   8     2957.40     3052.59     36.18 o 
  -1  -2   8      218.78      249.85      2.76 o 
   0  -2   8      503.61      538.97      5.06 o 
   1  -2   8     2018.39     2195.11     17.10 o 
   2  -2   8       83.04       65.64      1.08 o 
   3  -2   8        2.05        0.70      0.23 o 
   4  -2   8      129.01      102.32      3.23 o 
   5  -2   8        0.50        0.86      1.14 o 
   6  -2   8        5.62        7.45      1.15 o 
  -6  -1   8        0.33        1.40      1.33 o 
  -5  -1   8       31.43       25.46      2.17 o 
  -4  -1   8       50.59       53.46      1.66 o 
  -3  -1   8       11.55       11.89      0.40 o 
  -2  -1   8     3671.23     3883.48     31.05 o 
  -1  -1   8     1043.03     1129.29     10.27 o 
   0  -1   8        1.04        0.72      0.10 o 
   1  -1   8      281.36      323.86      2.48 o 
   2  -1   8      273.19      281.91      2.42 o 
   3  -1   8        1.03        1.60      0.27 o 
   4  -1   8       14.99       11.78      0.59 o 
   5  -1   8       12.96       14.71      1.23 o 
   6  -1   8        1.20        0.91      0.92 o 
  -6   0   8        0.30        0.12      1.20 o 
  -5   0   8       22.53       24.57      2.24 o 
  -4   0   8        0.49        2.93      1.22 o 
  -3   0   8       33.95       35.08      0.58 o 
  -2   0   8      108.91      127.44      1.32 o 
  -1   0   8      708.94      732.01      6.47 o 
   0   0   8      243.08      240.86      1.98 o 
   1   0   8       91.96       87.48      0.87 o 
   2   0   8      328.99      295.64      2.50 o 
   3   0   8       20.25       18.58      0.41 o 
   4   0   8       89.28       85.59      1.53 o 
   5   0   8        0.07       -0.39      0.39 o 
   6   0   8        1.34        1.47      0.96 o 
  -6   1   8        0.18       -0.06      1.38 o 
  -5   1   8        1.35       -0.08      0.58 o 
  -4   1   8       11.67       14.76      0.86 o 
  -3   1   8       39.06       35.68      0.64 o 
  -2   1   8       18.29       18.90      0.41 o 
  -1   1   8      135.35      142.03      1.38 o 
   0   1   8      203.82      196.36      1.77 o 
   1   1   8      290.02      318.37      2.43 o 
   2   1   8      151.26      166.45      1.46 o 
   3   1   8       56.46       56.40      0.79 o 
   4   1   8       38.83       38.65      0.84 o 
   5   1   8        5.01        4.46      0.78 o 
   6   1   8        1.14        1.95      0.91 o 
  -6   2   8        0.25       -0.38      1.38 o 
  -5   2   8        0.66        0.75      0.74 o 
  -4   2   8       10.65       10.35      0.61 o 
  -3   2   8        3.35        2.77      0.30 o 
  -2   2   8       24.10       22.19      0.48 o 
  -1   2   8      125.30      126.05      1.32 o 
   0   2   8      160.74      167.11      1.50 o 
   1   2   8       42.26       42.34      0.60 o 
   2   2   8        1.15        1.14      0.13 o 
   3   2   8        6.60        5.98      0.27 o 
   4   2   8        0.30        0.57      0.21 o 
   5   2   8        2.75        3.22      0.78 o 
   6   2   8        0.20       -0.40      0.53 o 
  -5   3   8        5.72        6.16      1.06 o 
  -4   3   8        0.17       -0.03      0.38 o 
  -3   3   8        1.49        1.62      0.28 o 
  -2   3   8      103.87      106.27      1.64 o 
  -1   3   8        5.47        6.04      0.28 o 
   0   3   8       20.41       21.90      0.39 o 
   1   3   8       67.89       62.84      0.78 o 
   2   3   8       16.18       14.31      0.33 o 
   3   3   8       19.76       18.71      0.44 o 
   4   3   8       15.61       13.69      0.45 o 
   5   3   8        0.04        0.07      0.23 o 
   6   3   8        0.42        0.81      0.59 o 
  -5   4   8        1.05        1.55      0.87 o 
  -4   4   8        0.04        0.13      0.68 o 
  -3   4   8        0.72        1.76      0.45 o 
  -2   4   8        0.31        0.37      0.23 o 
  -1   4   8        1.72        2.34      0.26 o 
   0   4   8      133.00      133.93      1.84 o 
   1   4   8       45.40       46.65      0.66 o 
   2   4   8      413.37      395.86      3.75 o 
   3   4   8        0.05       -0.04      0.19 o 
   4   4   8        5.17        4.69      0.37 o 
   5   4   8       22.55       18.96      0.72 o 
   6   4   8        0.71        1.93      0.74 o 
  -4   5   8        0.82       -0.18      0.50 o 
  -3   5   8        0.42        0.22      0.51 o 
  -2   5   8        1.50        1.56      0.48 o 
  -1   5   8       28.18       25.53      1.28 o 
   0   5   8       16.57       17.51      0.68 o 
   1   5   8       21.39       19.39      0.57 o 
   2   5   8       53.09       49.09      0.99 o 
   3   5   8        5.89        6.54      0.42 o 
   4   5   8        1.50        0.90      0.27 o 
   5   5   8        0.49        0.29      0.29 o 
   6   5   8        0.46        0.22      0.43 o 
  -3   6   8        0.02        0.12      0.65 o 
  -2   6   8        3.69        3.45      0.98 o 
  -1   6   8        2.00        2.51      0.72 o 
   0   6   8        0.42        0.04      0.32 o 
   1   6   8        7.53        8.04      0.76 o 
   2   6   8        3.21        2.97      0.33 o 
   3   6   8       75.70       77.67      2.48 o 
   4   6   8        0.00        0.07      0.24 o 
   5   6   8        6.09        6.12      0.64 o 
   6   6   8        1.37        0.16      0.41 o 
  -2   7   8        2.98        2.67      1.07 o 
  -1   7   8        3.22        3.91      0.69 o 
   0   7   8        5.04        4.56      1.75 o 
   1   7   8       16.55       13.54      1.03 o 
   2   7   8        1.82        2.87      0.37 o 
   3   7   8        0.11       -0.17      0.22 o 
   4   7   8        2.94        3.44      0.43 o 
   5   7   8       28.58       31.29      1.64 o 
  -1   8   8       19.81       27.75      1.82 o 
   0   8   8        1.70        2.51      0.66 o 
   1   8   8        7.19        8.51      1.08 o 
   2   8   8       24.67       29.15      1.41 o 
   3   8   8        1.06        0.74      0.42 o 
   4   8   8        8.07        6.12      0.65 o 
  -4  -8   9        0.58        1.60      1.25 o 
  -3  -8   9       13.97       15.12      1.67 o 
  -2  -8   9        0.25        0.02      0.23 o 
  -1  -8   9        0.50        0.52      0.45 o 
   0  -8   9        3.83        5.87      1.06 o 
   1  -8   9        0.47        1.39      0.89 o 
  -5  -7   9        1.14        0.28      0.44 o 
  -4  -7   9        0.00       -0.03      0.32 o 
  -3  -7   9        4.98        4.27      0.73 o 
  -2  -7   9        2.15        2.22      0.81 o 
  -1  -7   9        5.12        4.41      0.78 o 
   0  -7   9        2.83        2.74      0.74 o 
   1  -7   9        3.56        4.31      0.83 o 
   2  -7   9        0.72        1.61      1.43 o 
  -5  -6   9        0.04        0.18      0.38 o 
  -4  -6   9        0.30        0.84      0.36 o 
  -3  -6   9        1.27        1.61      0.65 o 
  -2  -6   9        3.33        4.66      0.72 o 
  -1  -6   9        3.00        2.99      0.63 o 
   0  -6   9       45.46       47.14      1.23 o 
   1  -6   9        1.81        0.54      0.71 o 
   2  -6   9        1.27        0.71      0.74 o 
   3  -6   9       10.95       15.09      1.38 o 
  -6  -5   9        2.76        2.55      0.56 o 
  -5  -5   9        0.70        0.27      0.34 o 
  -4  -5   9        0.92        0.85      0.66 o 
  -3  -5   9       24.41       27.53      0.95 o 
  -2  -5   9        1.92        2.67      0.65 o 
  -1  -5   9        0.04        0.19      0.16 o 
   0  -5   9      199.50      200.81      2.23 o 
   1  -5   9       25.72       24.31      0.79 o 
   2  -5   9        1.69        1.39      0.43 o 
   3  -5   9        1.69        1.23      0.61 o 
   4  -5   9        3.89        4.46      0.91 o 
  -6  -4   9        1.48        0.81      0.59 o 
  -5  -4   9        1.66        0.87      0.39 o 
  -4  -4   9        1.54        0.83      0.32 o 
  -3  -4   9       13.81       14.17      0.94 o 
  -2  -4   9       14.25       13.56      0.85 o 
  -1  -4   9       32.06       32.76      0.59 o 
   0  -4   9       13.02       14.90      0.33 o 
   1  -4   9       14.72       16.87      0.49 o 
   2  -4   9       22.19       20.19      0.93 o 
   3  -4   9        4.58        4.88      0.61 o 
   4  -4   9       12.66       12.60      1.20 o 
   5  -4   9        2.35        2.11      0.95 o 
  -6  -3   9        2.84        1.78      0.67 o 
  -5  -3   9        0.96        0.85      0.46 o 
  -4  -3   9        0.55        0.26      0.27 o 
  -3  -3   9       15.21       11.75      0.82 o 
  -2  -3   9       30.99       32.28      0.69 o 
  -1  -3   9       67.18       63.36      0.82 o 
   0  -3   9        0.24        0.17      0.10 o 
   1  -3   9        0.02       -0.01      0.09 o 
   2  -3   9        2.60        2.76      0.31 o 
   3  -3   9        2.60        2.21      0.39 o 
   4  -3   9        1.53        2.85      0.69 o 
   5  -3   9        3.35        5.61      0.96 o 
  -6  -2   9        0.27        0.29      1.02 o 
  -5  -2   9        4.31        4.50      1.02 o 
  -4  -2   9        0.24       -0.22      0.22 o 
  -3  -2   9       13.29       14.57      1.42 o 
  -2  -2   9       46.38       44.01      0.84 o 
  -1  -2   9       24.81       20.16      0.39 o 
   0  -2   9      447.19      453.74      3.94 o 
   1  -2   9       32.14       35.97      0.53 o 
   2  -2   9      152.13      142.22      1.78 o 
   3  -2   9        0.88        0.91      0.26 o 
   4  -2   9        0.02        0.14      0.41 o 
   5  -2   9       12.10       11.72      1.58 o 
   6  -2   9        2.21        5.63      1.63 o 
  -6  -1   9        0.14        0.59      1.18 o 
  -5  -1   9        0.96        0.34      0.42 o 
  -4  -1   9        7.94        7.91      0.60 o 
  -3  -1   9       26.17       26.84      0.77 o 
  -2  -1   9      187.36      178.48      1.58 o 
  -1  -1   9        4.65        3.96      0.13 o 
   0  -1   9      801.75      770.61      6.70 o 
   1  -1   9      168.46      178.95      1.47 o 
   2  -1   9      136.76      138.77      1.62 o 
   3  -1   9      159.50      153.82      1.95 o 
   4  -1   9        3.69        3.37      0.37 o 
   5  -1   9        0.53        0.80      0.47 o 
   6  -1   9        0.02        1.05      0.74 o 
  -6   0   9        0.01       -1.11      1.11 o 
  -5   0   9        0.26       -0.91      0.91 o 
  -4   0   9        2.87        2.88      0.41 o 
  -3   0   9       17.69       17.20      0.44 o 
  -2   0   9      160.85      173.14      1.62 o 
  -1   0   9        4.60        5.33      0.24 o 
   0   0   9      250.10      260.82      2.27 o 
   1   0   9       49.17       39.04      0.50 o 
   2   0   9        2.61        2.42      0.16 o 
   3   0   9       81.87       71.47      0.95 o 
   4   0   9      569.86      547.72      7.16 o 
   5   0   9        4.09        4.76      0.61 o 
   6   0   9        9.83       11.73      1.22 o 
  -6   1   9        0.00       -1.21      1.21 o 
  -5   1   9       25.22       25.72      2.29 o 
  -4   1   9        2.35        3.13      0.43 o 
  -3   1   9        0.00       -0.10      0.12 o 
  -2   1   9      170.28      200.79      2.02 o 
  -1   1   9       78.69       65.99      0.79 o 
   0   1   9       27.74       23.63      0.37 o 
   1   1   9     5570.48     5721.62     41.20 o 
   2   1   9      432.70      428.25      3.39 o 
   3   1   9      825.66      754.42      6.13 o 
   4   1   9     1679.95     1639.18     17.80 o 
   5   1   9        6.77        8.46      2.78 o 
   6   1   9       40.73       41.97      1.90 o 
  -5   2   9       26.93       27.79      1.58 o 
  -4   2   9       75.46       82.74      1.72 o 
  -3   2   9        2.46        3.70      0.49 o 
  -2   2   9      462.49      499.40      4.86 o 
  -1   2   9      247.22      280.76      2.86 o 
   0   2   9       33.84       32.56      0.45 o 
   1   2   9      255.31      309.40      2.63 o 
   2   2   9       21.67       24.03      0.42 o 
   3   2   9        1.17        1.24      0.17 o 
   4   2   9      211.39      201.59      2.20 o 
   5   2   9       21.04       23.45      1.58 o 
   6   2   9        0.13        0.83      0.64 o 
  -5   3   9        8.09        7.67      1.09 o 
  -4   3   9        0.19        0.08      0.41 o 
  -3   3   9       23.87       20.32      0.70 o 
  -2   3   9        0.02        0.14      0.20 o 
  -1   3   9        1.17        2.11      0.19 o 
   0   3   9        0.87        0.29      0.11 o 
   1   3   9      364.23      376.49      3.44 o 
   2   3   9      390.50      401.34      3.56 o 
   3   3   9        4.72        5.06      0.34 o 
   4   3   9        0.22        0.49      0.21 o 
   5   3   9       10.77       10.54      0.98 o 
   6   3   9        4.41        5.13      0.87 o 
  -5   4   9        0.90        0.98      1.03 o 
  -4   4   9        2.59        2.94      0.60 o 
  -3   4   9        3.42        3.53      0.53 o 
  -2   4   9        4.05        4.40      0.38 o 
  -1   4   9        0.81        1.00      0.27 o 
   0   4   9       12.71       15.81      0.57 o 
   1   4   9        0.02        0.05      0.11 o 
   2   4   9       28.63       28.09      0.62 o 
   3   4   9       27.57       28.08      0.64 o 
   4   4   9       16.58       13.86      0.58 o 
   5   4   9        1.60        1.61      0.34 o 
   6   4   9        7.89        8.08      1.22 o 
  -4   5   9        6.02        6.37      1.37 o 
  -3   5   9        3.67        3.53      0.67 o 
  -2   5   9        5.79        4.74      0.65 o 
  -1   5   9       23.72       20.05      0.98 o 
   0   5   9       10.96        9.81      0.58 o 
   1   5   9      239.03      229.92      3.15 o 
   2   5   9       21.95       20.47      0.81 o 
   3   5   9       13.73       14.49      0.57 o 
   4   5   9       13.86       14.54      0.66 o 
   5   5   9        3.39        4.30      0.46 o 
  -3   6   9        1.11        0.87      0.56 o 
  -2   6   9        8.01        7.69      0.86 o 
  -1   6   9       10.64       10.26      0.87 o 
   0   6   9        5.40        5.67      0.67 o 
   1   6   9        0.25        0.01      0.29 o 
   2   6   9        0.67        0.56      0.33 o 
   3   6   9        2.47        2.47      0.45 o 
   4   6   9        1.74        1.66      0.38 o 
   5   6   9        0.93        1.17      0.33 o 
   6   6   9        0.00       -0.50      0.73 o 
  -2   7   9        0.63        0.06      0.53 o 
  -1   7   9        5.29        5.44      1.00 o 
   0   7   9        8.70        8.53      0.86 o 
   1   7   9        0.00        0.26      0.41 o 
   2   7   9       23.48       23.62      1.10 o 
   3   7   9        3.16        3.24      0.68 o 
   4   7   9        1.60        0.80      0.33 o 
   5   7   9        0.00       -0.38      0.38 o 
  -1   8   9       11.58       13.75      1.23 o 
   0   8   9        0.21        0.19      0.47 o 
   1   8   9        0.63        0.03      0.50 o 
   2   8   9        3.28        3.52      0.72 o 
   3   8   9        0.58        0.41      0.30 o 
   4   8   9        0.92        1.42      0.51 o 
  -3  -8  10        2.61        1.23      0.42 o 
  -2  -8  10        0.22        0.42      0.26 o 
  -1  -8  10        1.05        1.07      0.95 o 
   0  -8  10        0.93        0.88      0.71 o 
   1  -8  10        0.53        0.28      0.76 o 
  -4  -7  10        0.85        0.41      0.36 o 
  -3  -7  10        1.06        0.48      0.61 o 
  -2  -7  10        0.00       -0.10      0.27 o 
  -1  -7  10        0.45        0.01      1.18 o 
   0  -7  10        1.35        1.30      0.68 o 
   1  -7  10        0.24        1.06      0.71 o 
   2  -7  10        0.00        0.00      0.77 o 
  -5  -6  10        0.01        0.00      0.37 o 
  -4  -6  10        0.26        0.06      0.31 o 
  -3  -6  10        1.90        1.89      0.38 o 
  -2  -6  10        7.38        7.25      0.87 o 
  -1  -6  10        7.96        6.86      1.51 o 
   0  -6  10      230.87      229.98      3.52 o 
   1  -6  10        0.25       -0.15      0.34 o 
   2  -6  10        5.65        8.00      0.98 o 
   3  -6  10       25.67       28.04      5.63 o 
  -6  -5  10        2.69        2.95      0.57 o 
  -5  -5  10        0.63        0.58      0.38 o 
  -4  -5  10        0.01        0.27      0.28 o 
  -3  -5  10       34.46       37.47      1.59 o 
  -2  -5  10        1.16        1.11      0.44 o 
  -1  -5  10       10.79       12.97      0.69 o 
   0  -5  10      252.43      246.05      4.51 o 
   1  -5  10       22.16       18.47      0.80 o 
   2  -5  10       10.67       10.81      0.82 o 
   3  -5  10       16.93       16.19      2.73 o 
   4  -5  10        0.05        0.09      1.27 o 
  -6  -4  10        2.01        1.01      1.07 o 
  -5  -4  10        0.28        0.10      0.37 o 
  -4  -4  10        1.49        1.47      0.35 o 
  -3  -4  10       11.87       11.83      1.94 o 
  -2  -4  10        0.00        0.10      0.29 o 
  -1  -4  10        5.31        5.44      0.56 o 
   0  -4  10       71.00       74.22      1.01 o 
   1  -4  10       79.47       75.44      1.14 o 
   2  -4  10       14.51       16.93      0.75 o 
   3  -4  10        5.49        4.10      0.58 o 
   4  -4  10        0.09        0.59      0.58 o 
   5  -4  10        3.98        4.73      0.98 o 
  -6  -3  10        1.14        0.66      1.20 o 
  -5  -3  10        0.04        0.03      0.54 o 
  -4  -3  10        9.68        9.66      0.69 o 
  -3  -3  10       12.95       12.38      0.86 o 
  -2  -3  10       47.18       45.98      1.97 o 
  -1  -3  10       97.78       94.68      1.16 o 
   0  -3  10       20.58       22.43      0.41 o 
   1  -3  10        0.32        0.23      0.12 o 
   2  -3  10        3.57        1.96      0.27 o 
   3  -3  10       83.48       63.75      1.47 o 
   4  -3  10        1.35        1.72      0.94 o 
   5  -3  10        6.32        8.80      1.10 o 
  -6  -2  10        0.00       -0.64      1.05 o 
  -5  -2  10        0.03        0.65      0.43 o 
  -4  -2  10        3.31        2.94      0.59 o 
  -3  -2  10       30.56       28.67      1.18 o 
  -2  -2  10       15.29       16.34      0.70 o 
  -1  -2  10       31.64       30.73      0.62 o 
   0  -2  10      696.21      755.26      6.43 o 
   1  -2  10       63.04       70.90      0.98 o 
   2  -2  10       39.09       36.72      0.73 o 
   3  -2  10        0.47        0.17      0.18 o 
   4  -2  10        0.03       -0.37      0.37 o 
   5  -2  10        2.36        3.59      0.80 o 
   6  -2  10        6.98        7.69      1.95 o 
  -6  -1  10        0.26        1.53      1.31 o 
  -5  -1  10        0.55        0.49      0.44 o 
  -4  -1  10        2.28        3.70      0.60 o 
  -3  -1  10      146.91      156.15      2.36 o 
  -2  -1  10        1.03        1.46      0.13 o 
  -1  -1  10      136.90      133.70      1.32 o 
   0  -1  10      103.83      114.07      1.19 o 
   1  -1  10        3.26        3.53      0.16 o 
   2  -1  10      132.84      114.46      1.29 o 
   3  -1  10       53.50       50.64      1.25 o 
   4  -1  10        3.01        4.47      0.46 o 
   5  -1  10        4.31        4.17      0.84 o 
   6  -1  10        1.44        1.96      0.83 o 
  -6   0  10        0.25       -1.16      1.16 o 
  -5   0  10        5.92        6.31      1.56 o 
  -4   0  10        0.85        1.15      0.40 o 
  -3   0  10        4.93        5.93      0.37 o 
  -2   0  10       23.69       25.46      0.49 o 
  -1   0  10      112.33      113.15      1.19 o 
   0   0  10       85.22       94.56      0.97 o 
   1   0  10       62.16       58.39      0.68 o 
   2   0  10       85.17       78.90      0.92 o 
   3   0  10       14.85       12.46      0.37 o 
   4   0  10        0.27        0.10      0.28 o 
   5   0  10       13.92       15.19      1.85 o 
   6   0  10        0.78        1.46      0.74 o 
  -6   1  10        0.16        1.02      1.43 o 
  -5   1  10       32.37       38.43      2.81 o 
  -4   1  10        3.40        5.09      0.40 o 
  -3   1  10       15.26       17.02      0.56 o 
  -2   1  10      412.46      446.15      4.64 o 
  -1   1  10      219.04      204.79      1.99 o 
   0   1  10      127.37      124.09      1.22 o 
   1   1  10      844.30      897.89      6.28 o 
   2   1  10      373.22      373.38      3.00 o 
   3   1  10       16.54       17.03      0.41 o 
   4   1  10      178.54      177.67      2.74 o 
   5   1  10        0.75        0.30      0.54 o 
   6   1  10        1.64        1.33      0.76 o 
  -5   2  10       27.08       27.41      2.47 o 
  -4   2  10       40.67       44.36      1.35 o 
  -3   2  10        5.73        7.77      0.42 o 
  -2   2  10       52.39       56.17      0.92 o 
  -1   2  10      153.14      160.16      1.89 o 
   0   2  10       37.10       37.61      0.51 o 
   1   2  10        2.76        4.73      0.21 o 
   2   2  10        0.87        0.51      0.13 o 
   3   2  10       56.08       54.11      0.75 o 
   4   2  10        0.01       -0.18      0.18 o 
   5   2  10        1.42        2.22      0.62 o 
   6   2  10        0.08        0.99      0.64 o 
  -5   3  10        1.50        1.88      1.32 o 
  -4   3  10        0.27       -0.21      0.37 o 
  -3   3  10        3.43        2.46      0.35 o 
  -2   3  10       14.84       15.50      0.57 o 
  -1   3  10       79.58       78.47      1.11 o 
   0   3  10      277.96      278.20      2.64 o 
   1   3  10      146.54      142.21      1.48 o 
   2   3  10       99.27       97.35      1.14 o 
   3   3  10       42.38       48.34      0.81 o 
   4   3  10        1.54        1.69      0.35 o 
   5   3  10       13.03       12.70      1.41 o 
   6   3  10        7.27        8.38      1.04 o 
  -4   4  10        0.88       -0.15      0.48 o 
  -3   4  10        8.84        8.50      0.85 o 
  -2   4  10       11.16       11.15      0.61 o 
  -1   4  10       22.03       20.37      0.68 o 
   0   4  10      130.99      132.82      2.11 o 
   1   4  10      369.11      354.16      3.72 o 
   2   4  10        7.59        5.95      0.34 o 
   3   4  10       91.37       82.67      1.48 o 
   4   4  10      174.97      145.18      2.70 o 
   5   4  10        0.08       -0.13      0.26 o 
   6   4  10        2.06        4.40      0.99 o 
  -4   5  10        0.42        0.68      0.58 o 
  -3   5  10        0.69        1.28      0.50 o 
  -2   5  10        0.27        0.14      0.37 o 
  -1   5  10        4.65        3.97      0.72 o 
   0   5  10       38.69       34.65      0.94 o 
   1   5  10      227.23      234.14      3.24 o 
   2   5  10      114.65      111.74      1.67 o 
   3   5  10        0.26        0.34      0.26 o 
   4   5  10        5.75        4.38      0.49 o 
   5   5  10        5.46        4.90      0.56 o 
  -3   6  10        0.24        0.15      0.51 o 
  -2   6  10        0.06        0.52      0.42 o 
  -1   6  10        0.13        0.42      0.67 o 
   0   6  10        0.02       -0.02      0.31 o 
   1   6  10        0.83        1.10      0.43 o 
   2   6  10       13.06       14.51      0.90 o 
   3   6  10       18.13       18.03      0.79 o 
   4   6  10        2.48        2.21      0.46 o 
   5   6  10        0.83        1.08      0.38 o 
  -2   7  10        2.21        2.62      0.70 o 
  -1   7  10        8.65        8.71      1.26 o 
   0   7  10        7.39        7.38      0.98 o 
   1   7  10        0.44        0.38      0.53 o 
   2   7  10       19.14       18.78      0.80 o 
   3   7  10        0.39        0.61      0.32 o 
   4   7  10        3.76        3.57      0.50 o 
   5   7  10       19.56       22.22      1.28 o 
  -1   8  10       14.10       13.59      1.24 o 
   0   8  10       11.36       11.24      1.06 o 
   1   8  10        0.20        0.01      0.99 o 
   2   8  10        2.97        1.34      0.62 o 
   3   8  10        0.01       -0.18      0.45 o 
   4   8  10        0.87        1.16      0.77 o 
  -3  -8  11        0.57        0.77      0.38 o 
  -2  -8  11        0.13       -0.01      0.26 o 
  -1  -8  11        0.57        1.44      0.71 o 
   0  -8  11        0.00        0.18      1.05 o 
  -4  -7  11        2.65        3.12      0.55 o 
  -3  -7  11        0.04       -0.16      0.30 o 
  -2  -7  11       10.88       11.13      0.78 o 
  -1  -7  11        2.23        1.58      0.60 o 
   0  -7  11        8.98        9.73      1.22 o 
   1  -7  11        9.27       10.89      1.34 o 
   2  -7  11        0.73        0.84      0.64 o 
  -5  -6  11        0.92        0.62      0.42 o 
  -4  -6  11        1.64        1.36      0.41 o 
  -3  -6  11        6.39        5.75      0.57 o 
  -2  -6  11        3.20        2.84      0.67 o 
  -1  -6  11       10.61       12.08      1.06 o 
   0  -6  11       36.78       38.44      1.13 o 
   1  -6  11        0.58        0.68      0.38 o 
   2  -6  11        0.08        0.45      0.56 o 
   3  -6  11        0.98        1.63      1.18 o 
  -5  -5  11        0.60        0.32      0.59 o 
  -4  -5  11        0.97        0.79      0.34 o 
  -3  -5  11        9.22        9.40      1.91 o 
  -2  -5  11        1.86        2.02      0.53 o 
  -1  -5  11       29.11       31.95      1.41 o 
   0  -5  11        5.52        5.60      0.93 o 
   1  -5  11        1.66        2.35      0.38 o 
   2  -5  11        7.45        8.86      1.52 o 
   3  -5  11        0.78        0.55      0.56 o 
   4  -5  11        8.72       10.21      1.22 o 
  -6  -4  11        0.69       -0.10      0.56 o 
  -5  -4  11        0.48        1.08      0.48 o 
  -4  -4  11        0.32        0.01      0.24 o 
  -3  -4  11        0.94        1.08      0.44 o 
  -2  -4  11        2.28        2.80      0.53 o 
  -1  -4  11       23.81       24.47      0.86 o 
   0  -4  11        7.19        9.08      0.36 o 
   1  -4  11        5.62        6.64      0.32 o 
   2  -4  11        5.84        6.20      0.50 o 
   3  -4  11        2.39        2.35      0.63 o 
   4  -4  11        5.00        5.64      0.91 o 
   5  -4  11        3.89        8.05      2.77 o 
  -6  -3  11        0.78        0.93      0.61 o 
  -5  -3  11        0.00        0.34      0.32 o 
  -4  -3  11        0.21        0.20      0.30 o 
  -3  -3  11       16.36       15.11      1.27 o 
  -2  -3  11       18.50       14.34      0.61 o 
  -1  -3  11       45.59       47.10      1.15 o 
   0  -3  11        0.18        0.26      0.14 o 
   1  -3  11        0.08        0.00      0.12 o 
   2  -3  11        7.54        5.45      0.38 o 
   3  -3  11       34.59       27.63      1.01 o 
   4  -3  11        0.61       -0.46      0.46 o 
   5  -3  11       26.91       28.72      2.78 o 
  -6  -2  11        0.02       -0.93      1.00 o 
  -5  -2  11        1.22        0.75      0.50 o 
  -4  -2  11        0.00        0.34      0.28 o 
  -3  -2  11        6.97        7.92      0.76 o 
  -2  -2  11        0.99        1.48      0.30 o 
  -1  -2  11        0.13        0.15      0.10 o 
   0  -2  11      225.89      218.04      2.05 o 
   1  -2  11        3.10        2.83      0.18 o 
   2  -2  11        1.00        1.28      0.20 o 
   3  -2  11       34.20       24.29      0.74 o 
   4  -2  11        0.37        0.73      0.42 o 
   5  -2  11        3.42        4.11      0.81 o 
   6  -2  11       11.40       11.52      1.75 o 
  -6  -1  11        0.00        0.61      1.26 o 
  -5  -1  11        2.04        1.85      0.54 o 
  -4  -1  11        1.64        1.44      0.72 o 
  -3  -1  11        2.28        2.21      0.63 o 
  -2  -1  11       27.31       27.87      0.47 o 
  -1  -1  11        7.68        7.47      0.20 o 
   0  -1  11      115.06      104.17      1.12 o 
   1  -1  11       16.41       15.75      0.37 o 
   2  -1  11        8.72        6.92      0.30 o 
   3  -1  11        0.64        0.52      0.22 o 
   4  -1  11        8.45        7.98      0.58 o 
   5  -1  11        1.16        1.56      0.87 o 
   6  -1  11        1.68        2.45      0.84 o 
  -6   0  11        0.02       -1.15      1.20 o 
  -5   0  11        0.77        0.62      1.19 o 
  -4   0  11        0.01        0.19      0.37 o 
  -3   0  11        1.38        1.59      0.21 o 
  -2   0  11       24.13       24.63      0.45 o 
  -1   0  11      144.16      146.65      1.50 o 
   0   0  11       35.84       34.82      0.49 o 
   1   0  11       17.62       19.30      0.33 o 
   2   0  11       10.62        9.61      0.28 o 
   3   0  11       59.41       55.65      0.86 o 
   4   0  11       35.13       30.85      0.87 o 
   5   0  11        0.31       -0.01      0.47 o 
   6   0  11       18.67       22.02      1.53 o 
  -6   1  11        0.07       -0.43      1.25 o 
  -5   1  11        4.45        5.74      1.63 o 
  -4   1  11        5.22        4.91      0.39 o 
  -3   1  11        6.91        7.27      0.38 o 
  -2   1  11       12.49       15.37      0.41 o 
  -1   1  11       12.40       12.99      0.33 o 
   0   1  11        7.00        6.72      0.23 o 
   1   1  11      219.03      239.25      1.85 o 
   2   1  11      296.12      297.72      2.47 o 
   3   1  11      201.04      188.35      2.41 o 
   4   1  11       27.02       25.11      0.96 o 
   5   1  11       13.62       14.31      1.20 o 
   6   1  11        3.81        4.75      0.93 o 
  -5   2  11       10.06       13.28      2.14 o 
  -4   2  11        0.71        0.92      0.41 o 
  -3   2  11        2.45        2.32      0.27 o 
  -2   2  11        1.61        1.95      0.24 o 
  -1   2  11        1.51        2.41      0.21 o 
   0   2  11        2.13        1.89      0.15 o 
   1   2  11        0.13       -0.03      0.08 o 
   2   2  11       93.28      102.54      1.05 o 
   3   2  11       15.11       13.82      0.40 o 
   4   2  11       24.51       24.70      0.60 o 
   5   2  11       21.34       21.02      1.26 o 
   6   2  11        1.00        0.82      0.67 o 
  -5   3  11       10.97       10.82      1.92 o 
  -4   3  11        0.21       -0.36      0.36 o 
  -3   3  11        2.13        3.02      0.36 o 
  -2   3  11       31.14       36.17      0.86 o 
  -1   3  11       21.78       20.54      0.57 o 
   0   3  11       74.08       70.48      0.92 o 
   1   3  11      161.57      147.69      1.55 o 
   2   3  11       85.84       95.98      1.22 o 
   3   3  11       23.90       30.62      0.68 o 
   4   3  11       55.89       43.32      0.86 o 
   5   3  11        0.74        1.21      0.66 o 
   6   3  11        1.12        0.49      0.70 o 
  -4   4  11        0.07       -0.16      0.49 o 
  -3   4  11        1.33        2.17      0.54 o 
  -2   4  11       95.25       85.17      2.14 o 
  -1   4  11       43.63       40.78      1.38 o 
   0   4  11       94.23       87.44      1.58 o 
   1   4  11     1626.93     1535.19     14.46 o 
   2   4  11      189.60      161.11      2.15 o 
   3   4  11       90.95       85.12      1.39 o 
   4   4  11      100.85       88.01      1.87 o 
   5   4  11        1.91        1.71      0.41 o 
   6   4  11        0.49        2.11      0.84 o 
  -4   5  11        0.48        0.62      0.56 o 
  -3   5  11        0.26        0.16      0.47 o 
  -2   5  11       19.63       12.27      1.34 o 
  -1   5  11       64.10       56.75      2.71 o 
   0   5  11       33.31       30.75      1.06 o 
   1   5  11      447.24      440.88      6.72 o 
   2   5  11       29.67       28.37      0.73 o 
   3   5  11        4.92        5.20      0.49 o 
   4   5  11       10.46        8.28      0.63 o 
   5   5  11        1.46        1.72      0.41 o 
   6   5  11        0.12        0.75      0.67 o 
  -3   6  11        1.13        0.24      0.59 o 
  -2   6  11       26.15       22.87      1.81 o 
  -1   6  11       17.28       20.73      1.83 o 
   0   6  11        8.83       10.24      0.89 o 
   1   6  11        0.61        1.27      1.23 o 
   2   6  11       59.59       62.40      1.45 o 
   3   6  11       15.08       14.74      0.73 o 
   4   6  11       22.84       23.87      1.55 o 
   5   6  11        3.25        3.22      0.81 o 
  -2   7  11        0.37       -0.37      0.53 o 
  -1   7  11        0.32        0.10      0.54 o 
   0   7  11        0.29        0.60      0.46 o 
   1   7  11        2.21        2.08      0.62 o 
   2   7  11        2.85        2.99      0.61 o 
   3   7  11        8.37        8.18      0.64 o 
   4   7  11        0.83        0.45      0.34 o 
   5   7  11        0.51        0.24      0.51 o 
   0   8  11        0.59        0.95      0.56 o 
   1   8  11        2.73        2.65      0.68 o 
   2   8  11        0.29        0.83      0.52 o 
   3   8  11        0.00       -0.25      0.43 o 
   4   8  11        0.30        0.53      0.43 o 
  -3  -8  12        0.74        0.60      0.38 o 
  -2  -8  12        0.00       -0.18      0.37 o 
  -1  -8  12        1.93        1.90      0.29 o 
   0  -8  12        0.04        0.35      0.82 o 
  -4  -7  12        0.47        0.65      0.73 o 
  -3  -7  12        0.28        0.18      0.33 o 
  -2  -7  12        0.01        0.37      0.57 o 
  -1  -7  12        9.68        9.90      1.07 o 
   0  -7  12        0.07        0.02      0.59 o 
   1  -7  12        1.96        2.06      0.82 o 
   2  -7  12        3.17        7.35      1.57 o 
  -5  -6  12        0.01       -0.35      0.35 o 
  -4  -6  12        0.01       -0.12      0.28 o 
  -3  -6  12        0.80        0.63      0.33 o 
  -2  -6  12        0.54        1.22      0.56 o 
  -1  -6  12       20.46       26.14      1.37 o 
   0  -6  12        9.75       10.40      0.81 o 
   1  -6  12        0.17       -0.10      0.37 o 
   2  -6  12       15.13       19.28      1.33 o 
   3  -6  12        2.19        3.60      0.87 o 
  -5  -5  12        0.23        0.32      0.39 o 
  -4  -5  12        0.70        0.71      0.42 o 
  -3  -5  12        7.30        7.19      0.86 o 
  -2  -5  12        0.85        0.89      0.47 o 
  -1  -5  12       17.86       18.98      0.84 o 
   0  -5  12       29.75       28.32      1.21 o 
   1  -5  12        0.00        0.05      0.49 o 
   2  -5  12        5.04        4.01      0.81 o 
   3  -5  12        4.44        6.14      1.40 o 
   4  -5  12        1.46        0.96      0.70 o 
  -6  -4  12        0.80        1.23      0.67 o 
  -5  -4  12        0.47        0.39      0.37 o 
  -4  -4  12        0.03       -0.04      0.25 o 
  -3  -4  12        8.54        7.85      0.83 o 
  -2  -4  12        2.22        1.67      0.45 o 
  -1  -4  12        0.57        0.36      0.18 o 
   0  -4  12       59.65       62.10      1.13 o 
   1  -4  12       14.37       14.77      0.61 o 
   2  -4  12       38.17       37.98      1.01 o 
   3  -4  12       14.13        7.87      0.93 o 
   4  -4  12        2.87        4.30      1.61 o 
  -6  -3  12        0.10       -0.24      0.54 o 
  -5  -3  12        1.42        1.61      0.44 o 
  -4  -3  12        2.51        1.78      0.39 o 
  -3  -3  12      351.99      356.56      7.58 o 
  -2  -3  12        0.63        1.05      0.27 o 
  -1  -3  12       58.23       67.64      1.26 o 
   0  -3  12      339.29      355.08      5.60 o 
   1  -3  12        7.60        6.16      0.32 o 
   2  -3  12        1.39        2.06      0.28 o 
   3  -3  12      202.22      163.43      3.14 o 
   4  -3  12        1.44        0.95      0.59 o 
   5  -3  12        9.14        8.40      1.11 o 
  -6  -2  12        4.16        2.62      1.43 o 
  -5  -2  12        9.64        8.84      0.99 o 
  -4  -2  12        0.17        0.29      0.29 o 
  -3  -2  12      513.80      481.37      8.86 o 
  -2  -2  12      330.40      342.23      5.16 o 
  -1  -2  12        0.36        0.37      0.14 o 
   0  -2  12      326.58      364.87      3.59 o 
   1  -2  12       33.78       36.18      0.77 o 
   2  -2  12       19.18       19.45      0.52 o 
   3  -2  12        1.16        0.63      0.20 o 
   4  -2  12       14.95       14.46      0.96 o 
   5  -2  12        1.12        1.27      0.80 o 
  -5  -1  12        2.83        3.34      0.67 o 
  -4  -1  12        0.00       -0.30      0.30 o 
  -3  -1  12      157.44      153.19      6.82 o 
  -2  -1  12       53.42       53.46      0.90 o 
  -1  -1  12        0.25        0.37      0.16 o 
   0  -1  12        1.28        1.04      0.13 o 
   1  -1  12        8.84        7.72      0.27 o 
   2  -1  12        1.89        3.07      0.23 o 
   3  -1  12       98.50       87.87      1.53 o 
   4  -1  12       22.42       21.76      1.16 o 
   5  -1  12        0.04        0.77      0.66 o 
   6  -1  12        0.03        1.31      0.74 o 
  -6   0  12        1.51        1.16      1.41 o 
  -5   0  12        0.92        2.34      1.25 o 
  -4   0  12        0.45        0.48      0.90 o 
  -3   0  12        4.65        5.34      0.31 o 
  -2   0  12       14.17       14.04      0.40 o 
  -1   0  12       26.45       30.05      0.48 o 
   0   0  12       28.08       26.29      0.49 o 
   1   0  12        4.28        5.98      0.22 o 
   2   0  12        7.31        6.18      0.36 o 
   3   0  12        7.39        8.25      0.39 o 
   4   0  12       35.74       32.57      1.00 o 
   5   0  12        8.89        7.60      0.76 o 
   6   0  12        0.83        0.52      1.00 o 
  -5   1  12        2.13        2.79      1.43 o 
  -4   1  12        1.17        0.86      0.65 o 
  -3   1  12        0.01        0.06      0.19 o 
  -2   1  12        3.32        3.41      0.24 o 
  -1   1  12      196.83      207.98      2.06 o 
   0   1  12       46.06       51.35      0.66 o 
   1   1  12        1.46        1.14      0.12 o 
   2   1  12       24.32       27.25      0.45 o 
   3   1  12       42.36       39.06      0.71 o 
   4   1  12        1.10        0.75      0.35 o 
   5   1  12        0.00       -0.32      0.40 o 
   6   1  12        0.08        0.63      1.34 o 
  -5   2  12        0.25       -0.83      1.21 o 
  -4   2  12        0.33        0.25      0.35 o 
  -3   2  12        6.45        6.75      0.41 o 
  -2   2  12       31.50       31.40      0.68 o 
  -1   2  12       18.13       17.72      0.44 o 
   0   2  12        0.29        0.26      0.11 o 
   1   2  12        3.12        3.13      0.20 o 
   2   2  12        4.36        3.41      0.30 o 
   3   2  12        0.56        0.53      0.17 o 
   4   2  12        0.79        0.86      0.21 o 
   5   2  12       16.41       17.91      2.00 o 
   6   2  12        0.94        2.74      1.09 o 
  -4   3  12        0.00       -0.13      0.41 o 
  -3   3  12        4.23        4.20      0.42 o 
  -2   3  12        2.25        2.53      0.30 o 
  -1   3  12        9.80        9.16      0.58 o 
   0   3  12        6.54        6.57      0.35 o 
   1   3  12      217.33      214.00      2.19 o 
   2   3  12        0.27        0.09      0.18 o 
   3   3  12       55.95       50.19      1.00 o 
   4   3  12        7.36        7.11      0.90 o 
   5   3  12        1.80        1.40      0.70 o 
   6   3  12        0.07       -0.26      0.60 o 
  -4   4  12        0.16       -0.41      0.41 o 
  -3   4  12        0.40        0.30      0.50 o 
  -2   4  12        0.97        1.20      0.53 o 
  -1   4  12        4.11        3.57      0.36 o 
   0   4  12       31.97       29.60      0.76 o 
   1   4  12       57.00       49.71      0.90 o 
   2   4  12        5.96        4.93      0.40 o 
   3   4  12       20.34       19.95      0.63 o 
   4   4  12        7.14        4.54      0.55 o 
   5   4  12        0.04        0.01      0.37 o 
   6   4  12        0.58        2.02      0.85 o 
  -4   5  12        0.37       -0.26      0.53 o 
  -3   5  12        1.45        0.93      0.48 o 
  -2   5  12       13.75       15.79      1.09 o 
  -1   5  12       12.04       11.12      0.88 o 
   0   5  12        7.65        7.71      0.73 o 
   1   5  12       47.35       41.37      1.27 o 
   2   5  12       85.05       82.89      1.39 o 
   3   5  12       16.38       16.12      0.63 o 
   4   5  12       13.01       14.91      0.81 o 
   5   5  12        1.94        2.06      0.44 o 
   6   5  12        0.82        1.12      0.73 o 
  -3   6  12        0.69       -0.12      0.44 o 
  -2   6  12        0.68        0.53      0.62 o 
  -1   6  12        0.12        0.06      0.46 o 
   0   6  12        2.58        1.95      0.52 o 
   1   6  12        0.23        1.22      0.43 o 
   2   6  12        1.16        1.29      0.30 o 
   3   6  12        5.24        6.02      0.55 o 
   4   6  12       17.22       20.78      1.05 o 
   5   6  12        0.37        0.67      0.51 o 
  -2   7  12       13.87       17.58      1.36 o 
  -1   7  12        0.90        0.05      0.52 o 
   0   7  12        0.02        0.49      0.47 o 
   1   7  12       34.46       42.08      1.68 o 
   2   7  12        0.38        0.52      0.47 o 
   3   7  12       11.61       12.05      0.74 o 
   4   7  12       81.67       93.36      2.11 o 
   5   7  12        0.00        0.86      0.53 o 
   0   8  12        0.28       -0.08      0.44 o 
   1   8  12       15.77       19.96      1.31 o 
   2   8  12       17.54       17.70      1.52 o 
   3   8  12        0.24       -0.38      0.53 o 
  -2  -8  13        0.03        0.17      0.31 o 
  -1  -8  13        0.17        0.97      1.07 o 
   0  -8  13        0.83        2.33      0.81 o 
  -4  -7  13        0.69        0.71      0.40 o 
  -3  -7  13        0.09        0.20      0.33 o 
  -2  -7  13        0.06        0.33      0.57 o 
  -1  -7  13       12.30       13.83      1.68 o 
   0  -7  13        1.34        2.82      0.82 o 
   1  -7  13        0.00       -0.19      1.02 o 
   2  -7  13        0.85        1.86      1.07 o 
  -5  -6  13        0.00       -0.05      0.38 o 
  -4  -6  13        1.60        1.91      0.73 o 
  -3  -6  13        0.99        1.56      0.60 o 
  -2  -6  13        2.75        4.84      0.80 o 
  -1  -6  13       31.71       35.69      1.58 o 
   0  -6  13       18.03       17.53      1.69 o 
   1  -6  13        0.03        0.33      0.58 o 
   2  -6  13        3.75        5.12      0.86 o 
   3  -6  13        1.07        1.35      1.43 o 
  -5  -5  13        0.73        0.29      0.38 o 
  -4  -5  13        2.35        1.92      0.45 o 
  -3  -5  13        2.85        3.01      0.65 o 
  -2  -5  13        0.03        0.21      0.39 o 
  -1  -5  13       36.19       40.00      1.56 o 
   0  -5  13        0.49        1.06      0.35 o 
   1  -5  13        3.61        3.90      0.50 o 
   2  -5  13        3.85        3.36      0.61 o 
   3  -5  13        0.00       -0.27      1.17 o 
   4  -5  13        4.73        5.13      1.35 o 
  -6  -4  13        0.59        1.24      1.19 o 
  -5  -4  13        0.01       -0.05      0.35 o 
  -4  -4  13        0.20       -0.22      0.28 o 
  -3  -4  13        2.45        3.21      0.60 o 
  -2  -4  13        0.08        0.42      0.35 o 
  -1  -4  13        6.08        5.26      0.40 o 
   0  -4  13        2.35        2.24      0.26 o 
   1  -4  13       10.14       10.15      0.56 o 
   2  -4  13        1.36        1.59      0.36 o 
   3  -4  13        1.43        1.03      0.58 o 
   4  -4  13        2.95        4.04      0.79 o 
  -6  -3  13        0.57        0.68      0.62 o 
  -5  -3  13        0.42        0.09      0.80 o 
  -4  -3  13        9.20        9.68      0.75 o 
  -3  -3  13       10.93       10.80      0.94 o 
  -2  -3  13        0.03        0.26      0.18 o 
  -1  -3  13       25.65       25.41      0.93 o 
   0  -3  13        5.00        4.69      0.27 o 
   1  -3  13       89.85       87.86      1.19 o 
   2  -3  13       10.05        9.70      0.57 o 
   3  -3  13        0.46        0.97      0.45 o 
   4  -3  13        2.51        2.14      0.66 o 
   5  -3  13        0.60        0.73      0.68 o 
  -6  -2  13        0.07        0.16      1.04 o 
  -5  -2  13        0.14        0.14      0.53 o 
  -4  -2  13        2.63        2.10      0.70 o 
  -3  -2  13       13.53       11.66      1.33 o 
  -2  -2  13        0.32        0.50      0.21 o 
  -1  -2  13       13.05       11.46      0.51 o 
   0  -2  13      192.15      193.84      2.07 o 
   1  -2  13       51.98       50.47      0.79 o 
   2  -2  13       59.93       58.10      0.96 o 
   3  -2  13        2.54        1.97      0.30 o 
   4  -2  13        5.44        3.58      0.59 o 
   5  -2  13        1.71        1.14      0.63 o 
  -6  -1  13        0.67        0.29      1.18 o 
  -5  -1  13        0.00        0.32      0.51 o 
  -4  -1  13        0.27        0.28      0.83 o 
  -3  -1  13       90.48       85.59      2.26 o 
  -2  -1  13       11.53       12.71      0.45 o 
  -1  -1  13        7.13        7.21      0.22 o 
   0  -1  13       22.43       21.27      0.44 o 
   1  -1  13       40.29       37.09      0.60 o 
   2  -1  13        5.10        6.14      0.30 o 
   3  -1  13      234.11      220.86      3.03 o 
   4  -1  13        1.15        2.04      0.49 o 
   5  -1  13       11.95       15.65      1.30 o 
   6  -1  13        8.79       11.27      1.26 o 
  -6   0  13        4.39        4.21      1.66 o 
  -5   0  13        2.90        4.38      1.42 o 
  -4   0  13        0.84        0.87      0.45 o 
  -3   0  13       39.35       42.36      1.48 o 
  -2   0  13       14.39       13.20      0.37 o 
  -1   0  13        4.05        4.45      0.21 o 
   0   0  13     1070.81     1086.87      9.48 o 
   1   0  13      617.51      607.42      5.09 o 
   2   0  13      888.52      805.19      7.27 o 
   3   0  13     2451.89     2361.00     23.29 o 
   4   0  13       11.00       10.97      0.69 o 
   5   0  13       55.61       58.29      1.82 o 
   6   0  13       33.99       41.03      1.99 o 
  -5   1  13       11.51       10.16      1.88 o 
  -4   1  13        5.23        7.04      0.79 o 
  -3   1  13      136.50      147.78      1.89 o 
  -2   1  13       24.73       30.08      1.06 o 
  -1   1  13        2.20        2.08      0.17 o 
   0   1  13      739.76      781.88      6.50 o 
   1   1  13       22.81       27.62      0.42 o 
   2   1  13        5.08        3.79      0.22 o 
   3   1  13      716.61      681.21      5.96 o 
   4   1  13        2.74        3.82      0.88 o 
   5   1  13        9.21        7.49      0.73 o 
   6   1  13        0.14       -0.04      0.61 o 
  -5   2  13        3.17        2.27      1.41 o 
  -4   2  13        4.37        4.63      0.79 o 
  -3   2  13        1.10        1.12      0.36 o 
  -2   2  13       24.37       22.95      0.63 o 
  -1   2  13       23.05       22.14      0.49 o 
   0   2  13      133.38      139.74      1.41 o 
   1   2  13      149.25      144.62      1.87 o 
   2   2  13       31.35       34.70      0.59 o 
   3   2  13        3.77        3.81      0.30 o 
   4   2  13      106.96      101.33      1.79 o 
   5   2  13       10.28       11.81      1.48 o 
   6   2  13       15.47       16.79      1.56 o 
  -4   3  13        0.06       -0.42      0.49 o 
  -3   3  13        1.71        2.48      0.64 o 
  -2   3  13        5.57        5.81      0.52 o 
  -1   3  13       21.06       20.65      1.01 o 
   0   3  13        1.48        1.91      0.27 o 
   1   3  13      179.49      174.12      2.06 o 
   2   3  13      165.80      157.57      1.94 o 
   3   3  13       13.28        7.52      0.58 o 
   4   3  13        3.38        3.14      0.39 o 
   5   3  13       20.74       19.26      1.61 o 
   6   3  13       13.34       15.48      1.76 o 
  -4   4  13        0.00       -0.39      0.47 o 
  -3   4  13        5.27        6.07      0.75 o 
  -2   4  13       12.92       11.89      1.37 o 
  -1   4  13        0.36        0.27      0.22 o 
   0   4  13      102.69      103.53      1.65 o 
   1   4  13        1.30        1.49      0.31 o 
   2   4  13        5.86        5.03      0.38 o 
   3   4  13       29.89       27.09      0.74 o 
   4   4  13       27.42       27.97      1.00 o 
   5   4  13        0.00        0.12      0.33 o 
   6   4  13        0.02        0.29      0.72 o 
  -3   5  13        2.18        1.94      0.69 o 
  -2   5  13        0.14       -0.11      0.33 o 
  -1   5  13        0.00        0.17      0.36 o 
   0   5  13       27.00       25.34      1.13 o 
   1   5  13        0.01        0.22      0.25 o 
   2   5  13       39.77       37.29      0.94 o 
   3   5  13       12.94       12.51      0.61 o 
   4   5  13        0.84        0.79      0.43 o 
   5   5  13        3.96        3.90      0.56 o 
   6   5  13        4.50        6.43      1.16 o 
  -3   6  13        0.37        0.73      0.59 o 
  -2   6  13        7.75        7.12      0.87 o 
  -1   6  13        9.53        9.41      0.91 o 
   0   6  13        0.02        0.27      0.65 o 
   1   6  13       18.01       19.91      1.10 o 
   2   6  13        6.14        6.66      0.54 o 
   3   6  13        9.41        8.62      0.66 o 
   4   6  13        2.27        2.60      0.91 o 
   5   6  13        0.66        0.89      0.39 o 
  -2   7  13        4.08        4.25      0.81 o 
  -1   7  13        0.03       -0.11      0.49 o 
   0   7  13        3.16        3.15      0.67 o 
   1   7  13        0.16        0.58      0.43 o 
   2   7  13       12.52       13.56      1.13 o 
   3   7  13        0.46        0.02      0.30 o 
   4   7  13        0.14        0.00      0.49 o 
   0   8  13        2.23        2.40      0.76 o 
   1   8  13        0.26        0.18      0.70 o 
   2   8  13        1.20        1.26      0.62 o 
   3   8  13        0.54        0.81      0.36 o 
  -2  -8  14        0.04        0.43      0.76 o 
  -1  -8  14        0.87        2.13      0.78 o 
  -4  -7  14        0.06        0.09      0.39 o 
  -3  -7  14        0.12       -0.06      0.33 o 
  -2  -7  14        0.00       -0.43      0.49 o 
  -1  -7  14       32.45       33.57      1.69 o 
   0  -7  14        1.54        0.72      0.71 o 
   1  -7  14        2.38        2.68      1.53 o 
  -5  -6  14        0.04       -0.05      0.53 o 
  -4  -6  14        1.93        0.94      0.48 o 
  -3  -6  14        3.64        2.93      0.71 o 
  -2  -6  14        3.44        4.04      0.75 o 
  -1  -6  14      102.90      109.22      3.35 o 
   0  -6  14        7.66        6.08      0.73 o 
   1  -6  14        0.14        0.10      0.56 o 
   2  -6  14       30.75       35.74      1.69 o 
   3  -6  14        0.03        0.38      0.64 o 
  -5  -5  14        0.12        0.46      0.41 o 
  -4  -5  14        7.25        6.96      0.69 o 
  -3  -5  14        0.02        0.19      0.79 o 
  -2  -5  14        0.65        0.40      0.55 o 
  -1  -5  14       69.64       75.51      2.27 o 
   0  -5  14        2.52        1.94      0.43 o 
   1  -5  14        1.05        1.06      0.39 o 
   2  -5  14        0.56        0.95      0.50 o 
   3  -5  14        0.31        1.14      0.59 o 
   4  -5  14        0.94        2.93      1.16 o 
  -5  -4  14        0.14        0.08      0.35 o 
  -4  -4  14        3.72        3.49      0.50 o 
  -3  -4  14        0.51        0.16      0.53 o 
  -2  -4  14        0.64        0.76      0.41 o 
  -1  -4  14        8.99        9.17      0.66 o 
   0  -4  14       17.05       18.68      0.80 o 
   1  -4  14        9.31        9.62      0.56 o 
   2  -4  14       23.01       19.61      0.76 o 
   3  -4  14        9.26       10.09      1.02 o 
   4  -4  14       10.01       15.42      1.38 o 
  -6  -3  14        0.03        0.66      1.31 o 
  -5  -3  14        0.44       -0.39      0.39 o 
  -4  -3  14        9.45        9.55      1.17 o 
  -3  -3  14        1.18        1.13      0.47 o 
  -2  -3  14       21.73       20.53      0.73 o 
  -1  -3  14      123.95      121.07      2.02 o 
   0  -3  14       13.63       12.69      0.42 o 
   1  -3  14       13.00        9.74      0.39 o 
   2  -3  14       51.70       39.07      0.99 o 
   3  -3  14        0.62        0.40      0.46 o 
   4  -3  14        0.42        0.84      0.92 o 
   5  -3  14       17.05       19.22      1.92 o 
  -6  -2  14        0.06        0.85      1.35 o 
  -5  -2  14        0.38       -0.31      1.08 o 
  -4  -2  14       21.08       20.53      1.45 o 
  -3  -2  14        4.40        3.35      1.18 o 
  -2  -2  14        6.86        6.65      0.45 o 
  -1  -2  14       29.57       35.20      0.95 o 
   0  -2  14       13.12       12.40      0.43 o 
   1  -2  14        0.00        0.45      0.14 o 
   2  -2  14        0.85        0.63      0.20 o 
   3  -2  14        0.03        0.21      0.28 o 
   4  -2  14        0.41       -0.15      0.46 o 
   5  -2  14        1.67        3.13      0.78 o 
  -6  -1  14        0.56       -1.10      1.10 o 
  -5  -1  14        0.01        0.18      0.59 o 
  -4  -1  14        6.61        4.92      0.72 o 
  -3  -1  14        6.49        6.81      0.77 o 
  -2  -1  14        0.53        0.45      0.27 o 
  -1  -1  14      115.07      113.24      1.23 o 
   0  -1  14       34.63       31.21      0.56 o 
   1  -1  14      181.92      175.12      1.92 o 
   2  -1  14        4.82        4.19      0.27 o 
   3  -1  14       12.30       13.31      0.60 o 
   4  -1  14       43.98       42.75      1.62 o 
   5  -1  14        0.93        0.84      0.63 o 
   6  -1  14        2.49        2.29      0.83 o 
  -5   0  14        0.79        0.28      1.20 o 
  -4   0  14        1.02        0.74      0.46 o 
  -3   0  14       52.10       57.29      1.79 o 
  -2   0  14        0.12        0.02      0.13 o 
  -1   0  14       48.73       46.01      0.67 o 
   0   0  14      309.54      316.87      2.96 o 
   1   0  14      161.90      164.41      1.63 o 
   2   0  14        0.45        0.30      0.16 o 
   3   0  14       66.39       63.89      1.26 o 
   4   0  14        1.97        1.75      0.46 o 
   5   0  14        3.18        3.11      1.16 o 
   6   0  14        0.02       -0.26      0.69 o 
  -5   1  14        9.36       12.80      2.08 o 
  -4   1  14        0.39        0.62      0.45 o 
  -3   1  14       38.06       37.57      0.78 o 
  -2   1  14        2.27        2.76      0.47 o 
  -1   1  14        3.95        4.31      0.26 o 
   0   1  14       14.10       13.86      0.45 o 
   1   1  14       33.59       32.09      0.55 o 
   2   1  14       18.33       15.78      0.39 o 
   3   1  14        3.08        3.19      0.29 o 
   4   1  14        0.40        0.63      0.38 o 
   5   1  14        5.36        5.28      0.66 o 
   6   1  14        1.40        2.02      0.79 o 
  -5   2  14        0.32       -0.80      1.20 o 
  -4   2  14        3.11        1.79      0.91 o 
  -3   2  14        5.17        5.68      0.39 o 
  -2   2  14        1.81        2.38      0.32 o 
  -1   2  14       30.76       28.66      0.69 o 
   0   2  14      158.85      155.33      1.94 o 
   1   2  14      130.90      122.30      1.38 o 
   2   2  14      204.20      208.31      2.12 o 
   3   2  14       12.04       10.50      0.44 o 
   4   2  14        3.69        4.29      0.53 o 
   6   2  14       11.23       13.06      1.59 o 
  -4   3  14        1.91        0.92      0.52 o 
  -3   3  14        2.65        3.85      0.68 o 
  -2   3  14        0.13        0.52      0.25 o 
  -1   3  14        4.16        4.30      0.40 o 
   0   3  14      291.76      293.75      3.60 o 
   1   3  14        3.42        3.62      0.38 o 
   2   3  14       95.34       77.15      1.30 o 
   3   3  14      154.06      117.63      1.77 o 
   4   3  14        4.52        4.09      0.41 o 
   5   3  14        2.34        4.55      1.00 o 
   6   3  14       44.88       49.86      2.78 o 
  -4   4  14        0.12       -0.47      0.48 o 
  -3   4  14        2.09        1.89      0.53 o 
  -2   4  14       19.62       17.79      0.96 o 
  -1   4  14        1.43        1.55      0.33 o 
   0   4  14      197.64      198.97      3.03 o 
   1   4  14      241.10      231.81      3.39 o 
   2   4  14        3.50        4.86      0.38 o 
   3   4  14      115.83       93.58      2.29 o 
   4   4  14        1.84        0.71      0.35 o 
   5   4  14        1.77        0.24      0.48 o 
   6   4  14        8.81       14.14      1.70 o 
  -3   5  14        0.04        0.14      0.40 o 
  -2   5  14        1.20        2.35      1.04 o 
  -1   5  14        1.46        1.68      0.44 o 
   0   5  14       19.90       19.22      1.02 o 
   1   5  14       28.24       26.73      0.99 o 
   2   5  14       16.97       17.72      0.67 o 
   3   5  14       15.27       14.41      0.63 o 
   4   5  14        0.46        0.44      0.41 o 
   5   5  14        0.00        0.08      0.38 o 
   6   5  14        7.84        9.81      1.44 o 
  -2   6  14        2.60        3.88      1.23 o 
  -1   6  14        0.76        0.49      0.45 o 
   0   6  14        2.75        3.57      0.77 o 
   1   6  14       11.31       12.72      1.02 o 
   2   6  14        1.14        1.19      0.33 o 
   3   6  14        5.17        5.03      0.89 o 
   4   6  14       15.97       17.55      0.88 o 
   5   6  14        8.32        8.86      0.75 o 
  -1   7  14        0.61        0.77      0.51 o 
   0   7  14        1.96        2.92      0.67 o 
   1   7  14       17.64       13.71      1.12 o 
   2   7  14        2.48        3.92      0.70 o 
   3   7  14        4.14        5.57      0.58 o 
   4   7  14        9.60        6.66      0.80 o 
   1   8  14        2.03        2.24      0.65 o 
   2   8  14        0.38       -0.01      0.43 o 
   3   8  14        1.07        0.50      0.35 o 
  -3  -7  15        0.03       -0.11      0.33 o 
  -2  -7  15        1.14        0.10      0.59 o 
  -1  -7  15       14.13       15.53      1.34 o 
   0  -7  15        0.77        1.23      0.63 o 
   1  -7  15        0.01       -0.27      1.27 o 
  -4  -6  15        1.85        2.09      0.51 o 
  -3  -6  15        0.84       -0.05      0.48 o 
  -2  -6  15        1.49        1.66      0.62 o 
  -1  -6  15        0.02        1.03      0.53 o 
   0  -6  15        3.29        3.60      1.16 o 
   1  -6  15        2.55        3.35      0.85 o 
   2  -6  15        0.61        1.48      0.83 o 
  -5  -5  15        0.02        0.50      0.38 o 
  -4  -5  15        0.00        0.33      0.41 o 
  -3  -5  15        0.09        0.37      0.43 o 
  -2  -5  15        0.99        1.44      0.53 o 
  -1  -5  15        0.30        1.02      0.45 o 
   0  -5  15        4.35        3.88      0.52 o 
   1  -5  15        1.29        1.68      0.50 o 
   2  -5  15        0.06        0.08      0.39 o 
   3  -5  15        0.33        0.59      0.86 o 
  -5  -4  15        0.26        0.19      0.39 o 
  -4  -4  15        0.66        0.46      0.47 o 
  -3  -4  15        3.89        2.56      0.61 o 
  -2  -4  15        0.05        0.00      0.39 o 
  -1  -4  15        5.35        6.00      0.55 o 
   0  -4  15        4.61        4.87      0.51 o 
   1  -4  15       14.68       14.52      0.73 o 
   2  -4  15       17.97       16.83      0.77 o 
   3  -4  15        0.09        0.38      0.51 o 
   4  -4  15       20.26       23.12      3.10 o 
  -5  -3  15        0.19        0.32      0.48 o 
  -4  -3  15        4.12        5.15      0.79 o 
  -3  -3  15        0.82        0.97      0.63 o 
  -2  -3  15        0.01       -0.18      0.32 o 
  -1  -3  15       19.84       16.54      0.63 o 
   0  -3  15       13.43       13.06      0.49 o 
   1  -3  15        0.11        0.17      0.16 o 
   2  -3  15       39.78       32.11      0.90 o 
   3  -3  15        1.44        1.12      0.54 o 
   4  -3  15        1.14        1.32      1.02 o 
   5  -3  15       15.43       18.09      1.61 o 
  -5  -2  15        0.03       -0.19      1.35 o 
  -4  -2  15        0.63        1.03      0.75 o 
  -3  -2  15        0.01        0.06      0.36 o 
  -2  -2  15        0.30        0.38      0.20 o 
  -1  -2  15        5.57        6.12      0.44 o 
   0  -2  15        2.68        2.94      0.23 o 
   1  -2  15        4.30        4.09      0.28 o 
   2  -2  15        0.00        0.25      0.14 o 
   3  -2  15        3.62        2.79      0.46 o 
   4  -2  15       12.80       12.99      1.17 o 
   5  -2  15        4.54        7.60      1.03 o 
  -5  -1  15        0.14       -0.16      0.71 o 
  -4  -1  15        2.49        2.89      0.60 o 
  -3  -1  15       11.03       11.30      0.65 o 
  -2  -1  15       12.06       11.85      0.57 o 
  -1  -1  15        0.76        0.59      0.13 o 
   0  -1  15        9.90       11.27      0.36 o 
   1  -1  15       25.69       24.09      0.54 o 
   2  -1  15       72.74       68.53      1.08 o 
   3  -1  15       24.82       20.46      0.70 o 
   4  -1  15        0.02        0.78      0.43 o 
   5  -1  15       20.25       24.14      1.46 o 
  -5   0  15        0.22        0.01      1.16 o 
  -4   0  15        0.10        0.13      0.37 o 
  -3   0  15        1.58        0.90      0.40 o 
  -2   0  15        0.50        0.46      0.15 o 
  -1   0  15        0.64        0.64      0.14 o 
   0   0  15        1.48        3.68      0.24 o 
   1   0  15       10.71       11.15      0.39 o 
   2   0  15      171.00      158.62      2.17 o 
   3   0  15       52.49       52.41      1.13 o 
   4   0  15       15.34       15.04      0.94 o 
   5   0  15       39.33       38.32      1.78 o 
   6   0  15        0.30       -0.31      0.68 o 
  -5   1  15        0.07        0.97      1.31 o 
  -4   1  15        0.12        0.57      0.44 o 
  -3   1  15        7.02        8.18      0.85 o 
  -2   1  15        7.38        7.93      0.42 o 
  -1   1  15        1.61        1.73      0.22 o 
   0   1  15       31.84       33.06      0.66 o 
   1   1  15      134.20      140.65      1.54 o 
   2   1  15      122.04      111.61      1.24 o 
   3   1  15       23.25       24.94      0.66 o 
   4   1  15       25.64       22.80      2.86 o 
   5   1  15        0.04       -0.37      0.64 o 
   6   1  15        0.86        0.23      0.62 o 
  -5   2  15        0.32        0.66      1.28 o 
  -4   2  15        0.00       -0.05      1.01 o 
  -3   2  15        1.74        1.40      0.26 o 
  -2   2  15       11.69       12.75      0.56 o 
  -1   2  15       26.60       23.85      0.73 o 
   0   2  15       16.76       17.52      0.55 o 
   1   2  15       26.38       29.55      0.63 o 
   2   2  15        1.70        4.15      0.36 o 
   3   2  15       54.38       42.56      0.93 o 
   4   2  15        0.53        0.66      0.35 o 
   5   2  15        3.87        3.33      0.94 o 
   6   2  15       10.64        7.49      1.38 o 
  -4   3  15        0.15        0.48      0.49 o 
  -3   3  15        7.05        7.00      0.61 o 
  -2   3  15       17.81       19.74      0.83 o 
  -1   3  15       50.88       52.08      1.34 o 
   0   3  15      923.75      905.17      9.86 o 
   1   3  15       20.81       15.25      0.63 o 
   2   3  15       50.84       44.16      0.97 o 
   3   3  15      212.30      166.65      2.31 o 
   4   3  15       18.12       19.36      0.74 o 
   5   3  15        0.72        1.85      0.77 o 
   6   3  15       31.38       30.15      2.21 o 
  -4   4  15        0.05       -0.48      0.48 o 
  -3   4  15       15.76       11.41      1.00 o 
  -2   4  15       26.06       23.95      1.14 o 
  -1   4  15       27.71       31.18      1.25 o 
   0   4  15      463.16      440.87      5.86 o 
   1   4  15      205.85      191.82      2.96 o 
   2   4  15        0.11        0.27      0.19 o 
   3   4  15       18.60       15.87      0.66 o 
   4   4  15        7.37        8.02      0.67 o 
   5   4  15        1.23        1.60      0.58 o 
   6   4  15        8.68        8.73      1.38 o 
  -3   5  15        7.25        6.70      0.88 o 
  -2   5  15        0.00       -0.01      0.34 o 
  -1   5  15        5.00        7.26      0.77 o 
   0   5  15        5.68        4.16      1.26 o 
   1   5  15       82.06       84.80      1.92 o 
   2   5  15        2.27        1.09      0.37 o 
   3   5  15        9.61        9.27      0.66 o 
   4   5  15        8.48        9.02      0.72 o 
   5   5  15        1.28        0.67      0.43 o 
  -2   6  15        2.82        3.72      0.93 o 
  -1   6  15        0.18        0.02      0.41 o 
   0   6  15        6.54        6.61      0.79 o 
   1   6  15        5.17        5.27      0.71 o 
   2   6  15        1.34        1.18      0.69 o 
   3   6  15        3.95        3.99      0.72 o 
   4   6  15        2.35        2.44      0.50 o 
   5   6  15        5.90        6.79      0.71 o 
  -1   7  15        0.21        0.49      0.46 o 
   0   7  15        6.77        7.69      0.91 o 
   1   7  15        0.49        0.50      0.44 o 
   2   7  15        6.52        6.73      0.86 o 
   3   7  15        0.02       -0.07      0.36 o 
   4   7  15        1.37        1.24      0.43 o 
   1   8  15        0.04        0.37      0.53 o 
   2   8  15        1.15        2.34      0.64 o 
  -3  -7  16        0.04        0.48      0.34 o 
  -2  -7  16        7.90        8.94      1.11 o 
  -1  -7  16        1.45        2.20      0.72 o 
   0  -7  16        0.18        0.34      0.60 o 
   1  -7  16        4.01        5.24      1.71 o 
  -4  -6  16        0.08        0.12      0.37 o 
  -3  -6  16        0.22       -0.12      0.46 o 
  -2  -6  16        4.34        5.10      0.84 o 
  -1  -6  16        4.49        4.42      0.92 o 
   0  -6  16        0.01       -0.27      0.77 o 
   1  -6  16        1.73        3.07      0.83 o 
   2  -6  16        6.16        6.57      1.42 o 
  -5  -5  16        0.01        0.07      0.41 o 
  -4  -5  16        3.78        2.54      0.50 o 
  -3  -5  16        0.51        0.72      0.48 o 
  -2  -5  16        3.45        4.39      0.71 o 
  -1  -5  16       26.46       28.04      1.36 o 
   0  -5  16        0.92        1.07      0.40 o 
   1  -5  16        2.67        2.11      0.54 o 
   2  -5  16        3.47        2.27      0.56 o 
   3  -5  16        7.42        8.36      1.06 o 
  -5  -4  16        0.25       -0.09      0.53 o 
  -4  -4  16       34.39       29.74      2.37 o 
  -3  -4  16        2.06        1.26      0.53 o 
  -2  -4  16       11.65       14.24      1.12 o 
  -1  -4  16       58.18       55.48      1.46 o 
   0  -4  16        2.13        3.04      0.46 o 
   1  -4  16        2.34        3.03      0.43 o 
   2  -4  16       60.07       49.19      1.55 o 
   3  -4  16        9.54       10.18      1.08 o 
   4  -4  16        5.19        7.02      1.36 o 
  -5  -3  16        0.14       -0.47      0.47 o 
  -4  -3  16       79.09       75.72      2.46 o 
  -3  -3  16       30.55       28.84      1.39 o 
  -2  -3  16        1.75        2.03      0.57 o 
  -1  -3  16      125.49      124.80      2.10 o 
   0  -3  16        2.22        2.67      0.33 o 
   1  -3  16        0.19        0.11      0.20 o 
   2  -3  16       24.79       20.78      0.76 o 
   3  -3  16        8.42        9.01      0.97 o 
   4  -3  16        0.07        0.37      0.56 o 
   5  -3  16        6.80        9.31      1.17 o 
  -5  -2  16        0.22        0.01      0.50 o 
  -4  -2  16       40.99       35.85      1.57 o 
  -3  -2  16        3.94        3.01      0.45 o 
  -2  -2  16        0.21        0.11      0.19 o 
  -1  -2  16        0.10        1.57      1.27 o 
   0  -2  16        1.31        1.51      0.23 o 
   1  -2  16        1.89        1.86      0.23 o 
   2  -2  16       10.12        8.37      0.46 o 
   3  -2  16       20.21       17.99      0.91 o 
   4  -2  16        5.81        6.31      1.67 o 
   5  -2  16        0.02        1.03      0.65 o 
  -5  -1  16        0.00       -0.18      0.71 o 
  -4  -1  16        6.05        5.19      1.07 o 
  -3  -1  16        5.61        6.02      0.73 o 
  -2  -1  16        0.89        0.98      0.26 o 
  -1  -1  16       12.55       13.84      0.52 o 
   0  -1  16        2.12        2.56      0.22 o 
   1  -1  16        4.28        4.12      0.29 o 
   2  -1  16       18.79       20.80      0.58 o 
   3  -1  16        1.54        1.32      0.30 o 
   4  -1  16       20.62       19.06      0.97 o 
   5  -1  16        0.84        3.62      0.87 o 
  -5   0  16        0.19       -0.83      1.07 o 
  -4   0  16        0.79        0.39      0.45 o 
  -3   0  16        1.04        0.74      0.69 o 
  -2   0  16        3.72        4.11      0.40 o 
  -1   0  16       44.80       45.25      0.75 o 
   0   0  16        4.37        3.73      0.28 o 
   1   0  16       21.62       20.97      0.52 o 
   2   0  16       11.41       11.00      0.47 o 
   3   0  16       20.63       19.66      0.70 o 
   4   0  16        0.07       -0.05      0.39 o 
   5   0  16        0.05        1.04      1.36 o 
   6   0  16        0.85        1.28      0.76 o 
  -5   1  16        0.02       -1.04      1.04 o 
  -4   1  16        0.31        0.35      0.47 o 
  -3   1  16        1.23        1.48      0.48 o 
  -2   1  16        2.81        2.87      0.39 o 
  -1   1  16        0.12       -0.15      0.15 o 
   0   1  16       30.22       29.03      0.63 o 
   1   1  16        4.30        3.98      0.25 o 
   2   1  16        9.69        8.89      0.49 o 
   3   1  16        1.86        1.36      0.35 o 
   4   1  16       15.02       14.82      1.16 o 
   5   1  16        1.08        2.04      0.63 o 
   6   1  16        6.18        7.05      1.05 o 
  -3   2  16        0.22        0.49      0.35 o 
  -2   2  16        3.52        3.10      0.39 o 
  -1   2  16        0.53        0.81      0.24 o 
   0   2  16        8.92        9.17      0.53 o 
   1   2  16        0.22        0.01      0.20 o 
   2   2  16       45.83       43.19      0.93 o 
   3   2  16       12.93       11.52      0.63 o 
   4   2  16       11.36       10.11      1.02 o 
   5   2  16        2.20        2.49      0.86 o 
   6   2  16        3.79        3.92      1.14 o 
  -3   3  16        0.08        0.48      0.32 o 
  -2   3  16        0.03       -0.20      0.37 o 
  -1   3  16        1.03        0.41      0.25 o 
   0   3  16       52.75       51.46      1.20 o 
   1   3  16        1.37        1.77      0.35 o 
   2   3  16       36.15       32.65      0.80 o 
   3   3  16        0.65        0.48      0.25 o 
   4   3  16       11.78       11.79      0.79 o 
   5   3  16        0.48        0.87      0.72 o 
   6   3  16        0.15        0.77      0.79 o 
  -4   4  16        0.00       -0.30      0.52 o 
  -3   4  16        5.15        5.33      1.13 o 
  -2   4  16        1.51        1.39      0.48 o 
  -1   4  16       17.94       18.41      0.98 o 
   0   4  16       19.97       17.53      1.00 o 
   1   4  16       20.37       20.92      0.77 o 
   2   4  16       12.43       13.50      0.63 o 
   3   4  16        2.18        3.14      0.40 o 
   4   4  16        9.44        8.69      0.75 o 
   5   4  16        2.04        1.54      0.75 o 
   6   4  16        3.88        5.65      1.21 o 
  -3   5  16        0.72        0.95      0.55 o 
  -2   5  16        0.09        0.34      0.39 o 
  -1   5  16        2.68        3.16      0.58 o 
   0   5  16       27.54       28.46      1.26 o 
   1   5  16        8.40        9.07      0.70 o 
   2   5  16        1.30        1.09      0.35 o 
   3   5  16        1.81        3.73      0.50 o 
   4   5  16        0.41        0.20      0.33 o 
   5   5  16        3.72        7.90      0.75 o 
  -2   6  16        0.56        0.72      0.63 o 
  -1   6  16        0.52        0.93      0.49 o 
   0   6  16        7.54       13.16      1.07 o 
   1   6  16        0.41        0.04      0.39 o 
   2   6  16        4.43        5.45      1.11 o 
   3   6  16      139.31      157.12      2.93 o 
   4   6  16        9.86       11.60      0.84 o 
   5   6  16       21.38       27.02      1.86 o 
  -1   7  16        0.91        0.98      0.65 o 
   0   7  16       36.32       43.45      1.79 o 
   1   7  16        8.01        8.18      0.94 o 
   2   7  16        4.24        2.65      0.72 o 
   3   7  16       18.34       20.98      0.99 o 
   4   7  16        0.03       -0.05      0.45 o 
  -3  -7  17        0.40        0.27      0.57 o 
  -2  -7  17        6.67        5.94      0.94 o 
  -1  -7  17        0.47        0.35      1.34 o 
   0  -7  17        0.59        0.01      0.61 o 
   1  -7  17        1.26        3.12      0.84 o 
  -4  -6  17        0.14        0.02      0.41 o 
  -3  -6  17        0.00        0.33      0.53 o 
  -2  -6  17        5.97        5.36      0.89 o 
  -1  -6  17        3.43        2.77      0.69 o 
   0  -6  17        1.01        0.21      0.55 o 
   1  -6  17        0.53        0.40      1.13 o 
   2  -6  17        0.88        0.79      0.80 o 
  -4  -5  17        0.00        1.08      0.60 o 
  -3  -5  17        0.01       -0.29      0.56 o 
  -2  -5  17        0.01        0.14      0.46 o 
  -1  -5  17        0.00        0.35      0.45 o 
   0  -5  17        0.55        0.50      0.36 o 
   1  -5  17        8.11        9.54      1.56 o 
   2  -5  17        0.09       -0.22      0.54 o 
   3  -5  17        4.59        4.58      0.83 o 
  -5  -4  17        0.66        0.37      0.41 o 
  -4  -4  17        2.65        2.06      0.68 o 
  -3  -4  17        0.00       -0.10      0.49 o 
  -2  -4  17        2.90        3.43      1.43 o 
  -1  -4  17        0.21        0.72      0.35 o 
   0  -4  17        0.39        0.74      0.35 o 
   1  -4  17        6.59        6.39      0.70 o 
   2  -4  17        0.07        0.46      0.43 o 
   3  -4  17        0.04        0.94      0.54 o 
   4  -4  17        3.59        3.97      0.84 o 
  -5  -3  17        0.08       -0.16      0.81 o 
  -4  -3  17        1.32        1.62      0.55 o 
  -3  -3  17        0.99        0.33      0.44 o 
  -2  -3  17        0.01        0.35      0.38 o 
  -1  -3  17       13.03       11.75      0.60 o 
   0  -3  17        0.74        0.80      0.34 o 
   1  -3  17       16.53       17.33      0.61 o 
   2  -3  17        8.30        7.69      0.55 o 
   3  -3  17        5.06        5.11      0.78 o 
   4  -3  17        0.12        0.39      1.55 o 
  -5  -2  17        0.19        0.49      0.55 o 
  -4  -2  17       13.41       10.70      1.02 o 
  -3  -2  17        4.97        4.87      0.78 o 
  -2  -2  17        3.00        3.28      0.37 o 
  -1  -2  17       26.13       27.33      0.83 o 
   0  -2  17        0.07       -0.11      0.16 o 
   1  -2  17        0.02       -0.17      0.25 o 
   2  -2  17       28.24       26.82      0.82 o 
   3  -2  17        5.69        5.84      0.65 o 
   4  -2  17        2.38        4.21      0.77 o 
   5  -2  17       11.15       19.66      1.59 o 
  -5  -1  17        0.02        0.27      0.78 o 
  -4  -1  17       22.06       19.95      1.17 o 
  -3  -1  17        0.50        0.88      0.41 o 
  -2  -1  17        2.31        2.37      0.33 o 
  -1  -1  17      113.81      113.09      2.21 o 
   0  -1  17       60.59       60.46      0.99 o 
   1  -1  17      152.13      145.06      1.74 o 
   2  -1  17     1479.80     1421.19     13.20 o 
   3  -1  17        5.59        6.30      0.54 o 
   4  -1  17       52.00       49.12      1.88 o 
   5  -1  17       36.21       38.47      2.66 o 
  -5   0  17        0.54        0.57      1.20 o 
  -4   0  17       19.07       20.51      1.32 o 
  -3   0  17        6.44        7.57      0.97 o 
  -2   0  17        0.00        0.25      0.26 o 
  -1   0  17      249.59      234.04      3.22 o 
   0   0  17      115.09      124.13      1.64 o 
   1   0  17       65.51       61.52      1.01 o 
   2   0  17      806.48      756.69      7.79 o 
   3   0  17       22.40       19.99      0.82 o 
   4   0  17       13.91       14.23      0.91 o 
   5   0  17       16.13       16.83      2.31 o 
  -5   1  17        1.69       -0.48      1.20 o 
  -4   1  17        4.93        3.83      1.06 o 
  -3   1  17        2.86        2.38      0.53 o 
  -2   1  17       22.52       21.49      0.69 o 
  -1   1  17       73.13       71.93      1.22 o 
   0   1  17       40.58       38.41      0.85 o 
   1   1  17        4.69        5.06      0.31 o 
   2   1  17       41.98       41.40      0.84 o 
   3   1  17      185.68      178.22      2.49 o 
   4   1  17        1.55        1.67      0.46 o 
   5   1  17       16.50       17.43      1.76 o 
   6   1  17        0.12        1.41      0.93 o 
  -3   2  17        0.27        0.13      0.28 o 
  -2   2  17        8.70       10.23      0.65 o 
  -1   2  17        7.70        6.98      0.48 o 
   0   2  17       93.20       85.58      1.59 o 
   1   2  17       26.27       20.57      0.73 o 
   2   2  17        3.49        6.11      0.42 o 
   3   2  17        0.01        0.12      0.29 o 
   4   2  17       22.95       24.46      1.27 o 
   5   2  17       26.09       27.18      1.94 o 
   6   2  17        0.06        1.42      0.77 o 
  -3   3  17        0.15        0.63      0.41 o 
  -2   3  17        0.22        0.78      0.42 o 
  -1   3  17       11.20       12.03      0.94 o 
   0   3  17        0.61        0.38      0.25 o 
   1   3  17       41.73       39.15      1.03 o 
   2   3  17       64.13       55.02      1.11 o 
   3   3  17       23.98       21.67      0.77 o 
   4   3  17       10.60       11.05      1.15 o 
   5   3  17        0.24        0.35      0.73 o 
   6   3  17        1.89        1.57      0.87 o 
  -3   4  17        0.42        0.42      0.47 o 
  -2   4  17        0.90        1.66      0.62 o 
  -1   4  17       48.71       48.31      1.63 o 
   0   4  17        6.42        7.14      0.63 o 
   1   4  17       33.59       32.55      1.13 o 
   2   4  17       14.88       13.23      0.63 o 
   3   4  17       16.09       17.15      0.95 o 
   4   4  17       13.97       14.23      0.87 o 
   5   4  17        0.73        0.82      0.72 o 
  -3   5  17        0.57       -0.15      0.43 o 
  -2   5  17        0.33        1.12      0.47 o 
  -1   5  17        0.03        0.26      0.56 o 
   0   5  17        3.87        4.34      0.64 o 
   1   5  17        3.87        4.33      0.63 o 
   2   5  17        0.66        1.14      0.33 o 
   3   5  17       25.59       27.48      0.90 o 
   4   5  17        3.17        2.75      0.76 o 
   5   5  17       13.26       13.78      1.93 o 
  -2   6  17        0.99        0.37      0.64 o 
  -1   6  17        0.37        0.25      0.95 o 
   0   6  17        5.77        8.05      0.88 o 
   1   6  17        4.27        3.45      0.97 o 
   2   6  17        5.23        6.59      0.98 o 
   3   6  17        1.33        1.47      0.42 o 
   4   6  17        0.36        0.30      0.35 o 
   5   6  17        4.70        4.83      1.38 o 
  -1   7  17        0.00       -0.08      0.42 o 
   0   7  17        0.05        0.30      0.60 o 
   1   7  17        0.18        0.08      0.49 o 
   2   7  17        2.31        2.31      0.64 o 
   3   7  17        0.33       -0.03      0.33 o 
   4   7  17        4.29        4.10      0.73 o 
  -2  -7  18       22.18       21.83      1.55 o 
  -1  -7  18        1.70        3.81      1.41 o 
   0  -7  18        0.00        0.05      0.96 o 
  -4  -6  18        0.24        0.54      0.45 o 
  -3  -6  18        0.15        0.09      0.70 o 
  -2  -6  18       20.84       23.62      1.54 o 
  -1  -6  18        1.02        0.10      1.11 o 
   0  -6  18        0.11       -0.51      0.52 o 
   1  -6  18        3.49        5.20      1.03 o 
   2  -6  18        0.00        0.88      0.63 o 
  -4  -5  18        0.01       -0.05      0.49 o 
  -3  -5  18        0.08        0.01      0.52 o 
  -2  -5  18       15.24       15.35      1.26 o 
  -1  -5  18        6.79        7.68      0.89 o 
   0  -5  18        0.61        0.68      0.37 o 
   1  -5  18        5.71        6.26      0.97 o 
   2  -5  18        0.67        0.48      0.62 o 
   3  -5  18        1.95        3.08      0.77 o 
  -5  -4  18        2.21        1.16      1.12 o 
  -4  -4  18        0.10        0.13      0.53 o 
  -3  -4  18        0.40        0.05      0.47 o 
  -2  -4  18       10.24       11.42      1.05 o 
  -1  -4  18        1.00        1.02      0.51 o 
   0  -4  18        3.52        4.23      0.53 o 
   1  -4  18       27.80       24.56      1.51 o 
   2  -4  18        4.54        4.60      0.68 o 
   3  -4  18        2.40        6.08      0.98 o 
   4  -4  18       22.08       25.52      1.56 o 
  -5  -3  18        2.68        2.37      0.70 o 
  -4  -3  18        0.30        0.04      0.80 o 
  -3  -3  18        3.03        2.55      0.66 o 
  -2  -3  18       18.15       18.41      1.08 o 
  -1  -3  18        1.00        0.38      0.31 o 
   0  -3  18        9.88        9.95      0.70 o 
   1  -3  18        6.19        7.01      0.47 o 
   2  -3  18        1.61        1.35      0.41 o 
   3  -3  18        1.70        0.88      0.51 o 
   4  -3  18        7.13        8.36      1.08 o 
  -5  -2  18        2.27        1.78      0.66 o 
  -4  -2  18        0.27        1.05      0.50 o 
  -3  -2  18        0.57        0.45      0.40 o 
  -2  -2  18       11.78       11.39      0.62 o 
  -1  -2  18        3.57        4.42      0.41 o 
   0  -2  18       53.59       48.45      1.26 o 
   1  -2  18       12.04       12.22      0.45 o 
   2  -2  18        6.90        6.88      0.51 o 
   3  -2  18       11.89       12.16      1.08 o 
   4  -2  18        0.52        0.07      0.56 o 
   5  -2  18        2.18        1.49      2.63 o 
  -5  -1  18        0.00       -0.47      0.59 o 
  -4  -1  18        5.49        6.13      0.85 o 
  -3  -1  18        0.07        0.00      0.60 o 
  -2  -1  18        2.40        1.75      0.40 o 
  -1  -1  18       18.87       17.41      0.79 o 
   0  -1  18       25.13       24.95      0.61 o 
   1  -1  18       15.33       16.11      0.50 o 
   2  -1  18       44.41       48.25      0.89 o 
   3  -1  18        6.30        7.20      0.69 o 
   4  -1  18        0.62        0.68      0.54 o 
   5  -1  18        0.23        0.97      1.24 o 
  -5   0  18        0.37        0.15      1.14 o 
  -4   0  18        8.92        9.95      1.19 o 
  -3   0  18        1.10        0.89      0.47 o 
  -2   0  18        4.04        4.08      0.47 o 
  -1   0  18        2.07        2.64      0.28 o 
   0   0  18        5.05        5.13      0.34 o 
   1   0  18       66.72       61.11      1.04 o 
   2   0  18        3.49        4.38      0.35 o 
   3   0  18        6.35        5.41      0.57 o 
   4   0  18        5.36        6.86      0.86 o 
   5   0  18        0.86        1.69      1.17 o 
  -5   1  18        0.31       -1.03      1.16 o 
  -4   1  18        0.29       -0.07      0.46 o 
  -3   1  18        0.04       -0.06      0.37 o 
  -2   1  18        3.45        3.31      0.36 o 
  -1   1  18        1.33        1.85      0.26 o 
   0   1  18        6.89        6.19      0.43 o 
   1   1  18       92.27       94.59      1.55 o 
   2   1  18       15.80       13.24      0.62 o 
   3   1  18        6.53        7.47      1.24 o 
   4   1  18        0.88        0.41      0.68 o 
   5   1  18       14.34       13.38      1.66 o 
  -3   2  18        0.14        0.09      0.48 o 
  -2   2  18        1.20        0.89      0.24 o 
  -1   2  18       38.35       37.80      0.99 o 
   0   2  18       23.45       22.61      0.75 o 
   1   2  18       38.01       33.39      0.93 o 
   2   2  18       64.29       51.46      1.05 o 
   3   2  18        0.40        1.35      0.81 o 
   4   2  18       17.67       21.34      2.50 o 
   5   2  18       74.27       89.10      3.76 o 
  -3   3  18        8.62        9.84      0.73 o 
  -2   3  18        0.83        0.04      0.36 o 
  -1   3  18      146.94      144.03      2.42 o 
   0   3  18       94.81       98.05      1.84 o 
   1   3  18        0.00        0.21      0.24 o 
   2   3  18      215.52      178.95      2.67 o 
   3   3  18       12.13       10.00      0.61 o 
   4   3  18        1.16        1.91      0.45 o 
   5   3  18       35.95       42.72      2.53 o 
  -3   4  18        0.11        1.65      0.55 o 
  -2   4  18        0.63        0.35      0.39 o 
  -1   4  18       18.72       17.70      1.02 o 
   0   4  18        0.34        0.87      0.33 o 
   1   4  18        0.53        0.24      0.28 o 
   2   4  18        8.12        8.66      0.56 o 
   3   4  18        0.05        0.06      0.25 o 
   4   4  18        0.21        0.06      0.30 o 
   5   4  18        3.23        2.59      0.95 o 
  -3   5  18        0.30        0.74      1.09 o 
  -2   5  18        0.01       -0.08      0.40 o 
  -1   5  18        0.39        0.11      0.41 o 
   0   5  18       23.71       25.01      1.88 o 
   1   5  18        6.83        8.41      0.71 o 
   2   5  18        1.03        0.61      0.54 o 
   3   5  18        6.68        7.92      0.62 o 
   4   5  18        3.54        3.79      0.55 o 
   5   5  18       17.17       20.19      1.46 o 
  -2   6  18        0.11       -0.13      0.56 o 
  -1   6  18        0.03       -0.01      1.14 o 
   0   6  18        9.56       10.12      1.01 o 
   1   6  18        0.30        0.01      0.42 o 
   2   6  18       17.82       19.67      1.26 o 
   3   6  18       12.72       10.96      0.81 o 
   4   6  18        0.32        0.72      0.41 o 
   0   7  18        0.05        0.61      0.55 o 
   1   7  18        1.68        2.80      0.76 o 
   2   7  18        0.00       -0.17      0.43 o 
   3   7  18        3.90        2.45      0.53 o 
  -1  -7  19        0.02       -0.63      1.05 o 
  -3  -6  19        1.00        1.44      0.84 o 
  -2  -6  19        0.73        0.93      0.62 o 
  -1  -6  19        0.02        0.72      0.61 o 
   0  -6  19        0.28        1.49      0.59 o 
   1  -6  19        1.42        1.52      0.74 o 
  -4  -5  19        0.07        0.66      0.56 o 
  -3  -5  19        0.00        0.28      0.51 o 
  -2  -5  19        2.20        3.79      0.72 o 
  -1  -5  19        0.00        0.01      0.38 o 
   0  -5  19        0.02        0.16      0.36 o 
   1  -5  19        7.40        8.12      1.72 o 
   2  -5  19        0.00        0.93      0.58 o 
   3  -5  19        8.03       12.59      1.22 o 
  -4  -4  19        0.78        0.89      0.59 o 
  -3  -4  19        0.01        0.30      0.51 o 
  -2  -4  19        2.84        2.57      0.62 o 
  -1  -4  19        0.46        1.56      0.53 o 
   0  -4  19        3.76        3.09      0.48 o 
   1  -4  19       10.45       10.20      0.90 o 
   2  -4  19        3.11        2.48      0.58 o 
   3  -4  19        6.26        8.64      1.02 o 
  -5  -3  19        0.64        1.66      0.97 o 
  -4  -3  19        0.00        0.38      0.51 o 
  -3  -3  19        0.65        0.21      0.47 o 
  -2  -3  19        6.61        6.23      0.79 o 
  -1  -3  19        0.50        0.30      0.32 o 
   0  -3  19        0.16        0.04      0.30 o 
   1  -3  19       13.14       12.40      0.61 o 
   2  -3  19        3.91        3.41      0.58 o 
   3  -3  19        6.24        8.25      0.95 o 
   4  -3  19        4.48        4.25      1.39 o 
  -5  -2  19        0.78        0.99      0.96 o 
  -4  -2  19        0.25        0.03      0.50 o 
  -3  -2  19        0.00        0.24      0.44 o 
  -2  -2  19        0.05       -0.03      0.22 o 
  -1  -2  19        0.02        0.09      0.21 o 
   0  -2  19        1.09        1.06      0.28 o 
   1  -2  19        7.23        6.41      0.44 o 
   2  -2  19        2.64        1.23      0.33 o 
   3  -2  19        0.00        0.55      0.47 o 
   4  -2  19       14.20       17.65      1.34 o 
   5  -2  19        0.52        1.92      1.98 o 
  -5  -1  19        0.40       -0.96      1.10 o 
  -4  -1  19        1.54        2.39      0.66 o 
  -3  -1  19        0.47        1.29      0.51 o 
  -2  -1  19        0.15        0.64      0.30 o 
  -1  -1  19        1.56        1.74      0.43 o 
   0  -1  19        7.57        9.22      0.48 o 
   1  -1  19      146.40      145.06      1.80 o 
   2  -1  19        9.05       10.68      0.47 o 
   3  -1  19       15.47       14.49      0.93 o 
   4  -1  19       61.87       62.93      4.87 o 
   5  -1  19        2.82        2.85      0.81 o 
  -5   0  19        0.04       -0.43      1.14 o 
  -4   0  19        1.15        1.34      0.57 o 
  -3   0  19        0.18       -0.55      0.58 o 
  -2   0  19        6.71        7.53      0.68 o 
  -1   0  19        8.19        6.86      0.45 o 
   0   0  19       13.90       14.28      0.54 o 
   1   0  19       69.88       64.03      1.09 o 
   2   0  19        3.57        3.41      0.32 o 
   3   0  19       11.66       12.43      1.49 o 
   4   0  19        2.76        3.25      0.65 o 
   5   0  19        0.01        1.04      0.65 o 
  -4   1  19        0.93        1.43      0.67 o 
  -3   1  19        0.05        0.34      0.58 o 
  -2   1  19        0.76        0.54      0.29 o 
  -1   1  19        4.48        4.52      0.39 o 
   0   1  19       10.64       11.63      0.54 o 
   1   1  19       15.81       17.22      0.67 o 
   2   1  19       87.48       78.33      1.56 o 
   3   1  19        0.63        0.86      0.35 o 
   4   1  19        7.34        9.99      1.32 o 
   5   1  19        5.05        4.38      1.09 o 
  -3   2  19        0.78        1.34      0.63 o 
  -2   2  19        4.80        5.00      0.50 o 
  -1   2  19      301.61      312.16      4.84 o 
   0   2  19        0.26        0.37      0.24 o 
   1   2  19       60.74       55.96      1.27 o 
   2   2  19      119.54       93.47      1.56 o 
   3   2  19       10.66       10.09      0.72 o 
   4   2  19        7.22        5.66      0.78 o 
   5   2  19       45.68       48.63      2.70 o 
  -3   3  19       10.84        9.63      0.73 o 
  -2   3  19        0.54        0.42      0.39 o 
  -1   3  19      202.70      188.39      2.98 o 
   0   3  19      145.14      136.98      2.35 o 
   1   3  19        1.12        0.95      0.30 o 
   2   3  19       67.26       63.03      1.35 o 
   3   3  19        0.16        0.62      0.28 o 
   4   3  19        1.63        2.16      0.47 o 
   5   3  19       11.24       14.21      1.73 o 
  -3   4  19        0.26        0.14      0.45 o 
  -2   4  19        0.77        0.66      0.77 o 
  -1   4  19       17.85       18.00      1.03 o 
   0   4  19       23.28       25.53      1.50 o 
   1   4  19        0.07       -0.39      0.39 o 
   2   4  19       22.03       21.41      0.95 o 
   3   4  19        0.23       -0.03      0.23 o 
   4   4  19        4.46        4.70      0.75 o 
   5   4  19        9.61        7.80      1.31 o 
  -2   5  19        0.58        1.50      0.52 o 
  -1   5  19        1.18        1.15      0.49 o 
   0   5  19        4.19        3.55      0.63 o 
   1   5  19        7.10        4.77      0.69 o 
   2   5  19        0.48        0.70      0.52 o 
   3   5  19        0.19        0.23      0.47 o 
   4   5  19        2.83        1.82      0.46 o 
   5   5  19       17.69       22.50      1.57 o 
  -1   6  19        0.47        0.38      0.55 o 
   0   6  19        3.86        5.36      0.81 o 
   1   6  19        6.20        6.70      0.85 o 
   2   6  19        1.03       -0.29      0.65 o 
   3   6  19        5.78        7.31      0.70 o 
   4   6  19        1.82        0.68      0.41 o 
   0   7  19        0.48        0.44      0.51 o 
   1   7  19        1.51        2.08      0.62 o 
   2   7  19        1.62        0.93      0.57 o 
   3   7  19        0.00        0.04      0.54 o 
  -3  -6  20        0.71        0.90      0.62 o 
  -2  -6  20        2.94        2.40      0.72 o 
  -1  -6  20        0.09       -0.10      0.59 o 
   0  -6  20        0.88        1.05      1.30 o 
   1  -6  20        0.00        0.24      0.74 o 
  -4  -5  20        0.52        0.19      0.52 o 
  -3  -5  20        0.03       -0.52      1.09 o 
  -2  -5  20       16.59       17.08      1.26 o 
  -1  -5  20        0.47       -0.32      0.60 o 
   0  -5  20        2.23        3.09      0.67 o 
   1  -5  20       12.19       10.86      1.24 o 
   2  -5  20        0.65       -0.26      0.60 o 
  -4  -4  20        3.56        2.86      0.74 o 
  -3  -4  20        0.03        0.24      0.51 o 
  -2  -4  20       18.23       17.58      1.23 o 
  -1  -4  20        1.62        0.94      0.51 o 
   0  -4  20        0.32        0.20      0.36 o 
   1  -4  20       13.24       11.86      1.26 o 
   2  -4  20        0.51        1.08      0.64 o 
   3  -4  20        0.09        1.03      0.58 o 
  -4  -3  20        2.73        2.45      1.47 o 
  -3  -3  20        0.36        0.91      0.49 o 
  -2  -3  20        4.10        3.06      1.08 o 
  -1  -3  20        0.54        0.70      0.36 o 
   0  -3  20        1.93        1.38      0.40 o 
   1  -3  20        2.29        1.99      0.38 o 
   2  -3  20       13.71       13.25      0.96 o 
   3  -3  20        1.02        0.74      0.53 o 
   4  -3  20        1.09        1.99      0.70 o 
  -5  -2  20        2.41        0.98      0.69 o 
  -4  -2  20        0.22        0.37      0.49 o 
  -3  -2  20        0.08       -0.25      0.39 o 
  -2  -2  20        0.65        0.94      0.45 o 
  -1  -2  20        0.66        0.42      0.23 o 
   0  -2  20        2.81        3.28      0.40 o 
   1  -2  20       10.55       10.95      0.58 o 
   2  -2  20        0.65        0.22      0.34 o 
   3  -2  20        0.61        0.38      0.50 o 
   4  -2  20        0.15        1.30      0.67 o 
  -5  -1  20        0.25        1.29      0.63 o 
  -4  -1  20        0.14        0.02      0.47 o 
  -3  -1  20        0.01       -0.17      0.38 o 
  -2  -1  20        1.01        1.14      0.38 o 
  -1  -1  20        0.45        0.53      0.40 o 
   0  -1  20        0.11        0.02      0.17 o 
   1  -1  20        0.41        0.97      0.25 o 
   2  -1  20        9.44       10.17      0.49 o 
   3  -1  20        7.41        7.16      0.83 o 
   4  -1  20        0.00        0.24      0.57 o 
   5  -1  20        0.23        0.94      0.99 o 
  -4   0  20        0.03       -0.31      0.97 o 
  -3   0  20        0.92        0.33      0.45 o 
  -2   0  20        1.85        1.53      0.53 o 
  -1   0  20        2.40        2.05      0.40 o 
   0   0  20        5.16        5.29      0.35 o 
   1   0  20        9.35       10.28      0.48 o 
   2   0  20        0.01        0.09      0.24 o 
   3   0  20       10.39        9.21      0.80 o 
   4   0  20        0.03        0.17      0.61 o 
   5   0  20        0.31        1.66      0.90 o 
  -4   1  20        0.44        0.54      0.60 o 
  -3   1  20        0.16        0.65      0.57 o 
  -2   1  20        0.01       -0.10      0.55 o 
  -1   1  20        6.08        5.43      0.49 o 
   0   1  20        7.63       10.21      0.76 o 
   1   1  20        3.93        4.25      0.43 o 
   2   1  20        9.90       11.08      0.69 o 
   3   1  20       18.71       18.45      1.74 o 
   4   1  20        0.79        0.52      0.61 o 
   5   1  20        8.33        8.19      1.33 o 
  -4   2  20        0.01        0.53      0.64 o 
  -3   2  20        0.29        0.35      0.56 o 
  -2   2  20        1.35        1.41      0.35 o 
  -1   2  20        2.44        3.27      0.45 o 
   0   2  20        0.03        0.21      0.23 o 
   1   2  20        2.00        1.80      0.31 o 
   2   2  20        0.18        0.16      0.29 o 
   3   2  20        5.17        4.60      0.55 o 
   4   2  20        1.70        1.10      0.69 o 
   5   2  20        0.11        1.17      0.81 o 
  -3   3  20        0.03        0.08      0.58 o 
  -2   3  20        2.86        2.17      0.51 o 
  -1   3  20       12.86       13.48      0.83 o 
   0   3  20       18.87       18.54      1.15 o 
   1   3  20        1.20        1.85      0.40 o 
   2   3  20        0.00        0.24      0.31 o 
   3   3  20        6.41        6.86      0.65 o 
   4   3  20        5.32        5.08      0.75 o 
   5   3  20        2.18        1.57      0.86 o 
  -3   4  20        0.02        0.25      0.50 o 
  -2   4  20        0.34        1.09      0.45 o 
  -1   4  20       22.07       19.40      1.62 o 
   0   4  20        0.00        0.78      0.41 o 
   1   4  20        3.33        3.81      0.74 o 
   2   4  20        0.15       -0.17      0.32 o 
   3   4  20        2.52        4.71      0.55 o 
   4   4  20        0.18        0.60      0.55 o 
   5   4  20       55.83       61.10      3.15 o 
  -2   5  20        0.43        0.30      0.68 o 
  -1   5  20        7.71       10.55      0.99 o 
   0   5  20        3.55        2.89      0.60 o 
   1   5  20        6.88        6.70      0.80 o 
   2   5  20       74.02       81.81      2.43 o 
   3   5  20       21.82       23.66      1.02 o 
   4   5  20       28.00       38.28      1.61 o 
  -1   6  20       22.08       26.31      1.43 o 
   0   6  20        4.50        4.88      0.76 o 
   1   6  20        0.08        0.55      0.48 o 
   2   6  20       48.45       55.15      2.84 o 
   3   6  20        4.09        5.21      0.73 o 
   4   6  20        0.11       -0.33      0.33 o 
   1   7  20        4.93        6.34      0.92 o 
   2   7  20        9.09        5.66      0.89 o 
  -2  -6  21        0.08        0.85      0.63 o 
  -1  -6  21        0.16        0.24      0.55 o 
   0  -6  21        0.88        0.48      0.92 o 
   1  -6  21        1.11        1.89      0.64 o 
  -3  -5  21        0.60        0.92      0.60 o 
  -2  -5  21        0.29        0.85      0.71 o 
  -1  -5  21        0.04        0.32      0.50 o 
   0  -5  21        0.24        1.17      1.09 o 
   1  -5  21        0.17        0.20      0.56 o 
   2  -5  21        0.02       -0.02      1.90 o 
  -4  -4  21        0.03        0.59      0.65 o 
  -3  -4  21        0.02        0.31      0.48 o 
  -2  -4  21        0.97        1.33      0.62 o 
  -1  -4  21        0.09        0.23      0.68 o 
   0  -4  21        0.12        0.04      0.34 o 
   1  -4  21        1.03        0.64      0.55 o 
   2  -4  21        0.00       -0.60      1.32 o 
   3  -4  21        0.13        0.29      1.33 o 
  -4  -3  21        0.18       -0.42      0.42 o 
  -3  -3  21        0.00       -0.02      0.49 o 
  -2  -3  21        6.07        5.58      1.21 o 
  -1  -3  21        0.02        0.10      0.32 o 
   0  -3  21        0.27        0.08      0.34 o 
   1  -3  21       16.31       15.61      0.77 o 
   2  -3  21       11.33       12.73      1.06 o 
   3  -3  21        0.16        0.86      0.57 o 
   4  -3  21        7.66       12.19      2.28 o 
  -4  -2  21        0.59       -0.04      1.17 o 
  -3  -2  21        0.03       -0.21      0.45 o 
  -2  -2  21        8.61        8.84      0.91 o 
  -1  -2  21        3.19        3.17      0.50 o 
   0  -2  21       29.72       33.75      1.18 o 
   1  -2  21      314.94      302.78      3.83 o 
   2  -2  21        3.36        3.13      0.75 o 
   3  -2  21       31.01       31.37      1.54 o 
   4  -2  21       23.32       31.18      4.16 o 
  -4  -1  21        0.77        0.48      0.53 o 
  -3  -1  21        1.10        0.71      0.47 o 
  -2  -1  21       31.30       27.35      1.15 o 
  -1  -1  21       40.91       41.77      1.14 o 
   0  -1  21       19.07       16.67      0.84 o 
   1  -1  21      526.73      516.64      8.18 o 
   2  -1  21       20.61       19.34      0.65 o 
   3  -1  21        2.34        2.23      0.61 o 
   4  -1  21       32.29       38.66      1.78 o 
   5  -1  21        0.02        1.43      0.73 o 
  -4   0  21        0.94        0.11      0.53 o 
  -3   0  21        1.77        1.98      0.58 o 
  -2   0  21       36.25       35.36      1.21 o 
  -1   0  21        0.80        1.01      0.50 o 
   0   0  21        1.32        1.22      0.29 o 
   1   0  21       65.33       63.06      1.11 o 
   2   0  21       31.07       30.35      0.84 o 
   3   0  21        2.20        2.33      1.07 o 
   4   0  21        4.09        4.02      1.04 o 
   5   0  21        0.00        0.95      0.66 o 
  -4   1  21        0.07       -0.03      0.61 o 
  -3   1  21        0.00        0.02      0.53 o 
  -2   1  21        3.04        3.30      0.55 o 
  -1   1  21       11.09       10.65      0.68 o 
   0   1  21        0.31        0.47      0.27 o 
   1   1  21        1.55        1.60      0.42 o 
   2   1  21       27.77       27.99      0.91 o 
   3   1  21       14.52       13.78      0.85 o 
   4   1  21       16.02       18.65      1.62 o 
   5   1  21        1.81        1.73      0.85 o 
  -4   2  21        0.01        0.11      0.63 o 
  -3   2  21        0.30        0.30      0.59 o 
  -2   2  21        5.57        4.61      0.95 o 
  -1   2  21        8.12        6.73      0.58 o 
   0   2  21       21.34       21.53      0.78 o 
   1   2  21       17.34       15.67      0.68 o 
   2   2  21       19.56       16.97      0.85 o 
   3   2  21        8.46        9.67      0.74 o 
   4   2  21        9.59       12.27      1.54 o 
   5   2  21        0.32        2.10      0.92 o 
  -3   3  21        0.02        0.57      0.62 o 
  -2   3  21        9.98       10.19      0.90 o 
  -1   3  21        8.66        9.12      0.83 o 
   0   3  21       15.47       16.63      0.84 o 
   1   3  21       13.92       13.13      0.97 o 
   2   3  21       16.48       17.28      0.90 o 
   3   3  21        0.17        0.01      0.40 o 
   4   3  21        1.06        1.82      0.59 o 
   5   3  21        0.02        0.67      0.72 o 
  -2   4  21        3.14        3.01      0.59 o 
  -1   4  21        0.80        1.23      0.46 o 
   0   4  21        0.55        0.52      0.38 o 
   1   4  21        5.46        6.42      0.77 o 
   2   4  21        7.60        5.85      1.51 o 
   3   4  21       18.49       18.56      0.97 o 
   4   4  21       13.31       13.32      1.16 o 
   5   4  21        6.71        6.69      1.38 o 
  -2   5  21        0.37        0.50      0.47 o 
  -1   5  21        1.24        0.69      0.95 o 
   0   5  21        0.21        0.42      0.44 o 
   1   5  21        1.52        1.26      0.53 o 
   2   5  21        0.00        0.16      0.64 o 
   3   5  21        1.26        0.80      0.39 o 
   4   5  21        3.78        2.59      0.73 o 
  -1   6  21        2.15        2.26      0.66 o 
   0   6  21        0.33        0.39      0.45 o 
   1   6  21        3.28        4.58      0.76 o 
   2   6  21        1.94        3.12      0.72 o 
   3   6  21        4.57        5.52      0.90 o 
  -2  -6  22        0.04        0.43      0.60 o 
  -1  -6  22        0.01        0.24      0.53 o 
   0  -6  22        0.26        1.47      0.64 o 
  -3  -5  22        3.05        4.12      2.01 o 
  -2  -5  22        0.19        0.67      0.60 o 
  -1  -5  22        1.45        1.65      0.60 o 
   0  -5  22        4.39        4.03      1.45 o 
   1  -5  22        2.28        2.91      0.83 o 
   2  -5  22        0.79        1.00      0.87 o 
  -4  -4  22        0.31        0.17      1.18 o 
  -3  -4  22        2.98        2.82      1.58 o 
  -2  -4  22        0.53        1.22      0.61 o 
  -1  -4  22        1.14        0.79      0.53 o 
   0  -4  22        8.34       10.16      1.03 o 
   1  -4  22        0.00       -0.09      0.76 o 
   2  -4  22        0.10        1.29      1.15 o 
   3  -4  22        5.34        6.78      1.08 o 
  -4  -3  22        0.10       -0.47      0.47 o 
  -3  -3  22        2.34        2.09      0.67 o 
  -2  -3  22        1.12        1.16      0.60 o 
  -1  -3  22        0.69        1.15      0.57 o 
   0  -3  22        6.90        6.06      0.66 o 
   1  -3  22        2.65        3.09      0.76 o 
   2  -3  22        2.93        3.15      0.60 o 
   3  -3  22        0.03       -0.04      0.54 o 
  -4  -2  22        0.00        0.38      0.53 o 
  -3  -2  22        2.33        1.57      0.64 o 
  -2  -2  22        5.22        5.91      1.26 o 
  -1  -2  22        0.04       -0.15      0.41 o 
   0  -2  22        5.55        6.83      0.72 o 
   1  -2  22       27.15       31.97      1.04 o 
   2  -2  22        4.15        4.38      0.61 o 
   3  -2  22        2.50        2.94      0.70 o 
   4  -2  22        1.53        3.13      0.84 o 
  -4  -1  22        0.54       -0.01      0.49 o 
  -3  -1  22        0.00        0.20      0.45 o 
  -2  -1  22        0.89        0.67      0.35 o 
  -1  -1  22        4.43        4.20      0.53 o 
   0  -1  22        5.47        4.14      0.55 o 
   1  -1  22        8.35        9.46      0.51 o 
   2  -1  22        1.62        1.49      0.44 o 
   3  -1  22        5.06        7.00      0.87 o 
   4  -1  22        1.11        1.94      0.68 o 
  -4   0  22        0.01       -0.50      0.50 o 
  -3   0  22        0.10        0.47      0.73 o 
  -2   0  22        0.53        0.30      0.33 o 
  -1   0  22        2.00        1.92      0.43 o 
   0   0  22        0.00        0.62      0.27 o 
   1   0  22       11.09       11.27      0.73 o 
   2   0  22        4.40        4.47      0.53 o 
   3   0  22        0.98        1.34      0.69 o 
   4   0  22        0.58       -0.53      0.53 o 
   5   0  22        1.14        1.18      0.80 o 
  -4   1  22        0.00       -0.12      0.57 o 
  -3   1  22        0.80        1.32      0.71 o 
  -2   1  22        9.42        8.21      1.14 o 
  -1   1  22        4.57        3.76      0.69 o 
   0   1  22        0.33        0.47      0.28 o 
   1   1  22       39.34       38.06      1.06 o 
   2   1  22        5.62        5.92      0.60 o 
   3   1  22       10.86       13.06      0.99 o 
   4   1  22       84.72       90.94      3.81 o 
   5   1  22        1.98        1.74      0.93 o 
  -3   2  22        0.34        0.95      0.69 o 
  -2   2  22       41.75       41.63      2.28 o 
  -1   2  22       33.34       37.94      1.21 o 
   0   2  22        1.06        1.57      0.33 o 
   1   2  22       82.04       72.89      1.77 o 
   2   2  22       16.14       14.67      0.84 o 
   3   2  22        4.36        5.36      0.70 o 
   4   2  22       56.66       67.92      3.20 o 
   5   2  22        0.21        0.33      0.69 o 
  -3   3  22        0.06       -0.15      0.63 o 
  -2   3  22       10.79       10.28      1.62 o 
  -1   3  22        4.49        3.65      0.57 o 
   0   3  22        3.62        4.60      0.63 o 
   1   3  22        4.97        4.58      0.81 o 
   2   3  22        0.08       -0.28      0.49 o 
   3   3  22        3.02        1.65      0.55 o 
   4   3  22        4.95        6.68      0.86 o 
   5   3  22       19.89       19.61      2.07 o 
  -2   4  22        3.14        2.19      0.95 o 
  -1   4  22        6.72        8.80      0.91 o 
   0   4  22        0.40        0.53      0.41 o 
   1   4  22        2.13        2.63      0.56 o 
   2   4  22        5.22        6.51      0.81 o 
   3   4  22        0.09        1.16      0.51 o 
   4   4  22        8.22        8.81      1.00 o 
  -1   5  22        5.13        3.69      1.04 o 
   0   5  22        0.75        1.50      0.50 o 
   1   5  22        5.62        5.92      0.82 o 
   2   5  22        1.48        0.43      0.53 o 
   3   5  22        3.00        4.63      0.78 o 
   4   5  22       35.29       46.18      2.55 o 
   0   6  22        1.46        1.23      1.00 o 
   1   6  22        2.04        4.23      1.21 o 
   2   6  22        5.33        5.35      0.84 o 
   3   6  22       13.51       15.49      2.19 o 
  -3  -5  23        1.10        1.26      0.69 o 
  -2  -5  23        0.00        0.22      0.56 o 
  -1  -5  23        0.51        0.09      0.49 o 
   0  -5  23        3.94        5.59      1.68 o 
   1  -5  23        0.35        0.66      0.66 o 
  -3  -4  23        0.79        0.64      0.53 o 
  -2  -4  23        0.47        0.12      0.52 o 
  -1  -4  23        0.43        0.04      0.77 o 
   0  -4  23        6.46        7.09      0.91 o 
   1  -4  23        0.03        0.70      0.64 o 
   2  -4  23        0.08        1.18      0.60 o 
  -4  -3  23        0.03        0.63      1.02 o 
  -3  -3  23        0.46        0.56      0.57 o 
  -2  -3  23        0.13       -0.28      0.45 o 
  -1  -3  23        0.16        0.09      0.62 o 
   0  -3  23        6.17        6.63      0.69 o 
   1  -3  23        2.67        3.27      0.81 o 
   2  -3  23        0.94        0.65      1.26 o 
   3  -3  23        9.45       13.09      1.28 o 
  -4  -2  23        0.01       -0.13      0.97 o 
  -3  -2  23        0.08        0.12      0.48 o 
  -2  -2  23        0.10        0.25      0.74 o 
  -1  -2  23        2.04        2.49      0.53 o 
   0  -2  23       35.07       36.04      1.46 o 
   1  -2  23        2.91        4.79      0.68 o 
   2  -2  23        1.82        1.30      0.76 o 
   3  -2  23       26.96       28.20      1.50 o 
   4  -2  23        3.01        5.45      1.92 o 
  -4  -1  23        0.07       -0.48      0.54 o 
  -3  -1  23        0.71        0.51      0.52 o 
  -2  -1  23        0.02        0.58      0.47 o 
  -1  -1  23        0.31        0.65      0.37 o 
   0  -1  23       35.09       37.20      1.27 o 
   1  -1  23        4.38        3.41      0.48 o 
   2  -1  23       17.41       18.23      0.96 o 
   3  -1  23       16.86       17.15      1.22 o 
   4  -1  23        0.09        1.17      0.60 o 
  -4   0  23        0.06       -0.35      0.57 o 
  -3   0  23        0.63        0.48      0.66 o 
  -2   0  23        4.59        4.49      0.67 o 
  -1   0  23        3.98        5.08      0.68 o 
   0   0  23       13.05       10.87      0.92 o 
   1   0  23       17.93       17.26      0.82 o 
   2   0  23        0.03        0.54      0.37 o 
   3   0  23        3.83        3.88      0.91 o 
   4   0  23        2.76        2.52      0.90 o 
  -4   1  23        0.19        1.00      0.72 o 
  -3   1  23        0.99        0.52      0.71 o 
  -2   1  23       48.35       49.32      2.49 o 
  -1   1  23        1.16        1.84      0.82 o 
   0   1  23       20.34       21.75      0.89 o 
   1   1  23       65.35       59.81      1.39 o 
   2   1  23        7.08        7.34      0.77 o 
   3   1  23        0.24        0.55      0.41 o 
   4   1  23       23.56       24.15      1.94 o 
  -3   2  23        0.00       -0.06      0.61 o 
  -2   2  23       71.34       72.38      3.19 o 
  -1   2  23       26.94       26.40      1.19 o 
   0   2  23        0.42        1.00      0.67 o 
   1   2  23       51.83       48.64      1.68 o 
   2   2  23        0.29        0.63      0.60 o 
   3   2  23        3.09        3.49      0.62 o 
   4   2  23       14.95       13.54      1.67 o 
   5   2  23        1.21        2.24      0.90 o 
  -3   3  23        0.39        0.55      0.73 o 
  -2   3  23        7.21        5.16      1.08 o 
  -1   3  23        0.02       -0.12      0.47 o 
   0   3  23        0.35       -0.23      0.52 o 
   1   3  23       10.38       12.21      2.57 o 
   2   3  23        0.84        1.42      0.50 o 
   3   3  23       13.28       13.80      1.80 o 
   4   3  23        6.27        5.82      1.14 o 
  -2   4  23        0.98        1.30      0.93 o 
  -1   4  23        5.89        5.72      1.09 o 
   0   4  23        1.14        0.82      0.80 o 
   1   4  23        1.56        2.67      0.60 o 
   2   4  23        0.77        1.29      0.49 o 
   3   4  23        1.77        2.43      0.63 o 
   4   4  23       10.17        9.03      1.07 o 
  -1   5  23        0.65        0.13      0.46 o 
   0   5  23        0.11        0.39      0.67 o 
   1   5  23        0.36        0.12      0.40 o 
   2   5  23        6.96        7.75      0.93 o 
   3   5  23        1.78        1.58      0.95 o 
   4   5  23       33.62       46.99      2.86 o 
   1   6  23        2.44        2.76      0.66 o 
   2   6  23        0.17        0.62      0.49 o 
  -2  -5  24        0.12        0.61      0.57 o 
  -1  -5  24        0.18        0.57      0.58 o 
   0  -5  24        1.95        2.40      0.76 o 
   1  -5  24        1.10        2.55      0.84 o 
  -3  -4  24        1.35        1.45      0.68 o 
  -2  -4  24        0.00        0.39      0.55 o 
  -1  -4  24        0.03       -0.02      0.52 o 
   0  -4  24        1.90        1.00      0.60 o 
   1  -4  24        2.37        2.80      1.71 o 
   2  -4  24        0.01        0.16      1.43 o 
  -3  -3  24        0.09       -0.02      0.52 o 
  -2  -3  24        0.00       -0.04      0.49 o 
  -1  -3  24        0.01       -0.44      0.50 o 
   0  -3  24        0.63        1.14      0.59 o 
   1  -3  24        0.51        1.66      0.83 o 
   2  -3  24        0.42        0.00      0.66 o 
   3  -3  24        0.04        2.45      1.40 o 
  -4  -2  24        0.02        0.33      0.61 o 
  -3  -2  24        0.00        0.13      0.51 o 
  -2  -2  24        0.01        0.57      0.50 o 
  -1  -2  24        0.00       -0.25      0.46 o 
   0  -2  24        1.98        3.33      0.68 o 
   1  -2  24        0.01        0.26      0.36 o 
   2  -2  24        3.29        3.35      0.62 o 
   3  -2  24        0.57        1.43      0.58 o 
  -4  -1  24        0.02       -0.48      0.55 o 
  -3  -1  24        0.44        0.88      0.55 o 
  -2  -1  24        0.26        0.00      0.44 o 
  -1  -1  24        0.24        0.47      0.37 o 
   0  -1  24        0.05        0.24      0.37 o 
   1  -1  24        1.47        1.01      0.33 o 
   2  -1  24        1.97        2.30      0.50 o 
   3  -1  24        0.28        1.04      0.66 o 
   4  -1  24        0.07        0.41      0.71 o 
  -3   0  24        0.12        0.88      0.71 o 
  -2   0  24        1.03        0.77      0.62 o 
  -1   0  24        0.05        0.23      0.44 o 
   0   0  24        0.65        0.95      0.60 o 
   1   0  24        0.46        0.48      0.38 o 
   2   0  24        4.62        3.75      0.59 o 
   3   0  24        2.32        2.92      0.88 o 
   4   0  24        1.21        2.25      0.85 o 
  -3   1  24        0.20        0.68      0.68 o 
  -2   1  24        0.01        0.26      0.64 o 
  -1   1  24        0.68        0.77      0.59 o 
   0   1  24        1.27        2.30      0.68 o 
   1   1  24        2.66        3.33      0.59 o 
   2   1  24        0.39        0.59      0.73 o 
   3   1  24        0.63        1.51      0.74 o 
   4   1  24        0.00       -0.35      0.54 o 
  -3   2  24        0.00        0.18      0.62 o 
  -2   2  24        3.20        3.51      0.99 o 
  -1   2  24        5.63        4.46      0.63 o 
   0   2  24        0.06        1.04      0.42 o 
   1   2  24        1.41        1.77      0.49 o 
   2   2  24        1.05        0.95      0.49 o 
   3   2  24        4.24        6.03      1.04 o 
   4   2  24        0.70        0.93      0.69 o 
  -2   3  24        6.79        6.29      1.19 o 
  -1   3  24        0.00        0.48      0.40 o 
   0   3  24        0.34       -0.02      0.36 o 
   1   3  24        3.44        2.21      0.52 o 
   2   3  24        0.02       -0.18      0.43 o 
   3   3  24        0.02        0.09      1.20 o 
   4   3  24       24.75       26.78      2.03 o 
  -2   4  24        7.32        7.33      0.90 o 
  -1   4  24        0.74        0.68      0.46 o 
   0   4  24        1.46        2.18      0.80 o 
   1   4  24       30.08       32.62      1.80 o 
   2   4  24        4.20        3.46      0.79 o 
   3   4  24       16.23       23.45      1.74 o 
   4   4  24      217.58      237.19      7.55 o 
  -1   5  24        1.30        1.89      0.62 o 
   0   5  24        0.01        0.44      0.46 o 
   1   5  24       28.90       28.85      1.47 o 
   2   5  24       22.00       27.31      1.45 o 
   3   5  24        0.20       -0.50      0.50 o 
  -1  -5  25        0.01        0.34      0.53 o 
   0  -5  25        0.26        0.39      0.51 o 
  -2  -4  25        0.09        0.54      0.62 o 
  -1  -4  25        0.04        0.59      0.61 o 
   0  -4  25        4.37        2.66      0.69 o 
   1  -4  25        1.07        1.21      0.68 o 
   2  -4  25        0.22       -1.27      1.28 o 
  -3  -3  25        0.09        0.25      0.87 o 
  -2  -3  25        0.51        0.28      0.91 o 
  -1  -3  25        4.56        5.61      1.15 o 
   0  -3  25       52.12       52.17      3.15 o 
   1  -3  25        0.00        0.71      0.67 o 
   2  -3  25        5.32        5.67      1.11 o 
  -3  -2  25        3.86        3.50      0.79 o 
  -2  -2  25        3.53        2.35      0.69 o 
  -1  -2  25        2.52        2.35      0.68 o 
   0  -2  25      147.06      142.37      3.62 o 
   1  -2  25       10.99       12.72      0.94 o 
   2  -2  25        2.12        1.14      2.28 o 
   3  -2  25       15.41       17.02      2.35 o 
  -3  -1  25        5.51        4.44      1.06 o 
  -2  -1  25        1.56        1.14      0.56 o 
  -1  -1  25        0.97        0.80      0.54 o 
   0  -1  25       44.55       43.98      2.33 o 
   1  -1  25        0.72        1.28      0.62 o 
   2  -1  25        0.00        0.80      0.60 o 
   3  -1  25        0.90        1.70      0.81 o 
   4  -1  25        0.01        0.58      0.72 o 
  -3   0  25        2.44        1.21      0.79 o 
  -2   0  25        1.23        1.51      0.71 o 
  -1   0  25        0.19       -0.47      0.47 o 
   0   0  25        9.65        7.68      1.17 o 
   1   0  25       15.99       15.66      1.00 o 
   2   0  25        0.24        0.49      0.70 o 
   3   0  25        8.11        9.07      1.30 o 
   4   0  25        0.37        1.06      0.81 o 
  -3   1  25        1.29        1.40      0.75 o 
  -2   1  25        1.05        0.30      0.62 o 
  -1   1  25        0.88        2.31      0.79 o 
   0   1  25        2.94        3.35      0.91 o 
   1   1  25        1.73        1.57      0.46 o 
   2   1  25        6.23        6.01      0.74 o 
   3   1  25        6.83        6.87      1.18 o 
   4   1  25        2.05        3.73      1.00 o 
  -3   2  25        2.01        2.26      0.92 o 
  -2   2  25        0.35        1.08      0.76 o 
  -1   2  25        7.56        6.85      1.13 o 
   0   2  25        7.86        6.96      0.77 o 
   1   2  25        5.48        5.26      1.20 o 
   2   2  25        0.92        0.95      0.50 o 
   3   2  25        0.34        0.46      0.50 o 
   4   2  25        0.52        2.37      0.86 o 
  -2   3  25        0.12        0.18      0.65 o 
  -1   3  25        0.61        1.05      0.46 o 
   0   3  25        1.06        1.55      0.49 o 
   1   3  25        0.00        0.10      0.42 o 
   2   3  25        8.25        8.78      0.93 o 
   3   3  25        1.29        1.25      0.57 o 
   4   3  25        3.64        4.19      1.12 o 
  -1   4  25        0.01        0.20      0.55 o 
   0   4  25        0.69        0.99      0.46 o 
   1   4  25        0.15        0.35      0.47 o 
   2   4  25        0.12        0.64      0.44 o 
   3   4  25        2.26        2.32      0.67 o 
   0   5  25        2.78        4.67      0.79 o 
   1   5  25        0.46        1.12      0.68 o 
   2   5  25        2.89        3.36      0.74 o 
  -2  -4  26        0.01        1.10      0.64 o 
  -1  -4  26        0.15        0.28      0.79 o 
   0  -4  26        1.09        1.10      0.59 o 
   1  -4  26        1.07       -0.90      1.16 o 
  -3  -3  26        1.01        1.32      1.21 o 
  -2  -3  26        0.02       -0.30      0.92 o 
  -1  -3  26        2.75        2.20      0.71 o 
   0  -3  26        4.82        4.56      1.57 o 
   1  -3  26        0.07        1.06      0.74 o 
   2  -3  26        1.24        2.17      0.84 o 
  -3  -2  26        0.28        0.18      0.53 o 
  -2  -2  26        0.54       -0.20      1.13 o 
  -1  -2  26        0.24        0.08      0.48 o 
   0  -2  26        0.07        1.11      0.57 o 
   1  -2  26        0.07        0.59      0.43 o 
   2  -2  26        1.62        1.37      0.74 o 
   3  -2  26        0.81        1.38      0.94 o 
  -3  -1  26        0.07       -0.28      0.60 o 
  -2  -1  26        0.13        0.42      0.66 o 
  -1  -1  26        1.06        0.31      0.59 o 
   0  -1  26       11.83       12.78      1.49 o 
   1  -1  26        0.18        0.53      0.60 o 
   2  -1  26        0.54        1.60      0.76 o 
   3  -1  26        0.80        1.39      0.83 o 
  -3   0  26        3.08        3.85      1.01 o 
  -2   0  26        0.88        0.63      0.64 o 
  -1   0  26        0.17       -0.28      0.58 o 
   0   0  26       12.19        8.51      1.30 o 
   1   0  26        0.08        0.06      0.39 o 
   2   0  26        0.54        0.19      0.55 o 
   3   0  26       35.45       36.49      2.29 o 
  -3   1  26        6.56        4.97      1.18 o 
  -2   1  26        7.63        7.24      1.24 o 
  -1   1  26        0.08        0.22      0.59 o 
   0   1  26       27.35       28.31      1.93 o 
   1   1  26        1.17        1.21      0.43 o 
   2   1  26        7.76        9.90      0.94 o 
   3   1  26       45.31       53.67      2.77 o 
   4   1  26        2.98        3.40      1.04 o 
  -2   2  26        2.12        2.33      0.87 o 
  -1   2  26        2.06        2.04      0.86 o 
   0   2  26        6.33        5.37      0.72 o 
   1   2  26        2.41        2.06      0.99 o 
   2   2  26        2.09        2.08      0.59 o 
   3   2  26       13.02       16.17      1.24 o 
   4   2  26       12.68       11.56      1.60 o 
  -2   3  26        0.16        0.71      0.80 o 
  -1   3  26        0.04        0.29      0.62 o 
   0   3  26        0.00        0.23      0.38 o 
   1   3  26        0.35       -0.13      0.39 o 
   2   3  26        0.05        0.79      0.49 o 
   3   3  26        0.81        1.52      0.60 o 
  -1   4  26        0.37        0.76      0.70 o 
   0   4  26        1.07        1.04      0.50 o 
   1   4  26        0.55        0.60      0.73 o 
   2   4  26        0.02        0.30      0.45 o 
   3   4  26       32.61       42.58      3.35 o 
   1   5  26        0.66        0.24      0.53 o 
   2   5  26        3.50        4.31      1.19 o 
  -1  -4  27        3.56        3.51      1.31 o 
   0  -4  27        0.29        0.58      0.55 o 
  -2  -3  27        0.00       -0.10      0.58 o 
  -1  -3  27        5.71        5.18      0.91 o 
   0  -3  27        0.24        0.74      1.39 o 
   1  -3  27        0.38        1.11      0.74 o 
   2  -3  27       10.43       16.87      4.47 o 
  -2  -2  27        0.16        0.19      0.56 o 
  -1  -2  27       11.63       13.00      1.24 o 
   0  -2  27        0.90        1.83      0.67 o 
   1  -2  27        5.91        4.84      0.68 o 
  -2  -1  27        0.11        0.84      0.72 o 
  -1  -1  27        3.18        2.15      0.87 o 
   0  -1  27        0.52        1.04      0.68 o 
   1  -1  27        0.46        0.39      0.61 o 
   3  -1  27        0.60        1.28      0.74 o 
  -2   0  27        0.17        0.12      0.63 o 
  -1   0  27        0.47        0.34      0.60 o 
   0   0  27       21.86       24.73      1.85 o 
   1   0  27        0.97        0.58      0.62 o 
   2   0  27        0.51        0.41      0.47 o 
   3   0  27       11.96       12.13      1.57 o 
  -2   1  27        5.40        5.15      1.10 o 
  -1   1  27        0.12       -0.57      0.57 o 
   0   1  27       15.80       17.65      1.82 o 
   1   1  27        0.00        0.27      0.36 o 
   2   1  27        2.51        2.89      0.65 o 
   3   1  27        4.21        5.43      1.13 o 
  -2   2  27        0.52        0.11      0.58 o 
  -1   2  27        1.11        2.76      0.89 o 
   0   2  27        0.05        0.21      0.41 o 
   1   2  27        1.46        1.82      0.72 o 
   2   2  27        3.01        2.33      1.57 o 
   3   2  27        3.55        4.70      0.78 o 
  -1   3  27        0.39        1.04      0.75 o 
   0   3  27        0.02       -0.20      0.38 o 
   1   3  27        0.66        0.53      0.45 o 
   2   3  27        0.17        0.66      0.66 o 
   3   3  27        4.01        6.15      1.21 o 
   0   4  27        0.53        0.77      0.50 o 
   1   4  27        2.73        2.34      0.66 o 
   2   4  27        0.31        0.57      0.54 o 
  -1  -3  28        0.24        0.58      0.65 o 
   0  -3  28        0.00        0.28      0.54 o 
   1  -3  28        0.01        0.81      0.69 o 
  -2  -2  28        0.00        0.24      0.68 o 
  -1  -2  28        0.06        0.78      0.78 o 
   0  -2  28        0.01        1.11      0.74 o 
   1  -2  28        0.02        0.96      0.64 o 
  -2  -1  28        0.08       -0.11      0.66 o 
  -1  -1  28        0.18        1.28      0.73 o 
   0  -1  28        0.21        0.87      0.72 o 
   1  -1  28        1.54        1.58      0.78 o 
  -2   0  28        0.25        1.14      0.82 o 
  -1   0  28        0.63        1.91      0.79 o 
   0   0  28        0.79        1.12      0.69 o 
   1   0  28        0.14        1.64      0.78 o 
   2   0  28        0.61        1.25      0.49 o 
   3   0  28        0.00        1.04      0.81 o 
  -2   1  28        0.73        0.73      0.74 o 
  -1   1  28        0.01       -0.22      0.66 o 
   0   1  28        0.00       -0.54      0.60 o 
   1   1  28        1.97        1.80      0.53 o 
   2   1  28        0.75        1.06      0.51 o 
   3   1  28        0.01        0.45      0.69 o 
  -1   2  28        0.00       -0.22      0.65 o 
   0   2  28        0.65        1.06      0.78 o 
   1   2  28        0.21       -0.23      0.35 o 
   2   2  28        1.08        1.63      0.52 o 
   3   2  28       11.92       13.89      1.44 o 
  -1   3  28        0.16        0.83      0.80 o 
   0   3  28        5.90        6.36      1.53 o 
   1   3  28        1.18        2.98      0.86 o 
   2   3  28       10.97       18.43      4.28 o 
   1   4  28       11.40       10.98      1.69 o 
  -1  -2  29       16.99       18.64      2.02 o 
   0  -2  29        0.11       -0.54      0.57 o 
  -1  -1  29        4.13        4.02      1.06 o 
   0  -1  29        1.59        1.45      0.78 o 
   1  -1  29        0.04       -0.07      0.59 o 
  -1   0  29        2.14        2.77      0.96 o 
   0   0  29        0.26        0.25      0.66 o 
   1   0  29        1.77        2.38      0.88 o 
  -1   1  29        1.09        0.51      0.70 o 
   0   1  29        1.60        2.07      0.86 o 
   1   1  29        0.60       -0.46      0.59 o 
   2   1  29        1.50        1.30      0.55 o 
  -1   2  29        0.57        0.52      0.75 o 
   0   2  29        0.04       -0.32      0.61 o 
   1   2  29        0.35        1.75      0.56 o 
   2   2  29        0.00        1.11      0.50 o 
   0   3  29        0.27        0.30      0.78 o 
   1   3  29        0.19        1.05      0.52 o 
   0  -1  30        0.05        0.82      0.77 o 
   1  -1  30        0.13        1.53      0.77 o 
  -1   0  30        6.81        4.93      1.14 o 
   0   0  30        0.19        0.13      0.71 o 
   1   0  30        1.58        2.02      0.86 o 
   0   1  30        1.16       -0.07      0.71 o 
   1   1  30        2.17        2.18      0.91 o 
   1   2  30        0.10        0.92      0.79 o 
                                                 
